# Supplementary material for: Pandemic Vibrio parahaemolyticus, Maryland, USA, 2012
Source: Emerg Infect Dis. 2014 Apr;20(4):718–20. doi: 10.3201/eid2004.130818 (PMC3966373; doi:10.3201/eid2004.130818)
Supplement: Technical Appendix 2 — Loci differences and presence or absence in the 3 Vibrio parahaemolyticus outbreak strains (Vp16MD, Vp17MD, and Vp18MD) from Maryland, USA, compared with chromosome I and II of RIMD221633, the prototypic V. parahaemolyticus pandemic strain. [file 13-0818-Techapp-s2.xlsx]

## Sheet: Chromosome I
Supplementary Table 1	Loci differences and presence/absense in Vp16, 17, and 18, compared to RIMD221633 - prototypic pandemic strain, chromosome I
All loci
	Chromosome I ( RIMD2210633) reference
coding regions (loci) :3080
Variable loci: 995	different from ref
Matches: 2008	identical to ref
Each unique allele is defined a number starting at 1. Missing alleles are marked as 'X'. Truncated alleles (located at end of contig) are marked as 'T'.
Locus	Product	Sequence length	Genome position	Reference genome	74 (AN-5034)	1187 (VP16j)	1188 (VP17j)	1189 (VP18j)
VP0001	flavodoxin	435	371	1	1	1	1	1
trmE | mnmE; thdF | VP0002	tRNA modification GTPase TrmE	1362	910	1	1	1	2	1
VP0003	inner membrane protein translocase component YidC	1623	2389	1	1	1	1	1
rnpA | VP0004	ribonuclease P	357	4238	1	1	1	1	1
rpmH | VP0005	50S ribosomal protein L34	135	4608	1	1	1	1	1
VP0006	amino acid ABC transporter ATP-binding protein	738	4984	1	1	2	2	2
VP0007	amino acid ABC transporter permease	672	5718	1	1	1	1	1
VP0008	amino acid ABC transporter substrate-binding protein	747	6505	1	1	1	1	1
VP0009	hypothetical protein	150	7391	1	1	1	1	1
VP0010	hypothetical protein	135	7500	1	1	1	1	1
dnaA | VP0011	chromosomal replication initiation protein	1407	7680	1	1	1	1	1
VP0012	DNA polymerase III subunit beta	1101	9150	1	1	1	1	1
recF | VP0013	recombination protein F	1080	10260	1	1	1	1	1
gyrB | VP0014	DNA gyrase subunit B	2418	11353	1	1	1	2	1
VP0015	hypothetical protein	114	13932	1	1	1	1	1
VP0016	hypothetical protein	417	14119	1	1	1	1	1
VP0017	hypothetical protein	117	14551	1	1	1	1	1
VP0018	16 kDa heat shock protein A	438	15073	1	1	1	1	1
avtA | VP0019	valine--pyruvate transaminase	1254	15595	1	1	1	1	1
malS | VP0020	periplasmic alpha-amylase	2085	17066	1	1	2	1	1
glyS | VP0021	glycyl-tRNA synthetase subunit beta	2067	19368	1	1	1	1	1
glyQ | VP0022	glycyl-tRNA synthetase subunit alpha	918	21448	1	1	1	1	1
VP0023	hypothetical protein	555	22847	1	1	1	1	1
VP0024	NADH dehydrogenase subunit II-like protein	261	23608	1	1	1	1	1
VP0025	sulfur transfer protein SirA	249	23913	1	1	1	1	1
VP0026	hypothetical protein	183	24294	1	1	1	1	1
VP0027	LysR family transcriptional regulator	993	24591	1	1	1	1	1
VP0028	zinc-binding alcohol dehydrogenase	981	25673	1	1	1	2	1
fadA | VP0029	3-ketoacyl-CoA thiolase	1176	26892	1	1	2	2	2
fadB | VP0030	multifunctional fatty acid oxidation complex subunit alpha	2172	28083	1	1	2	1	1
VP0031	hypothetical protein	624	30512	1	1	1	2	2
VP0032	potassium uptake protein TrkH	1458	31182	1	1	1	1	1
hemG | VP0033	protoporphyrinogen oxidase	528	32649	1	1	2	1	3
VP0034	DNA-binding transcriptional regulator IlvY	891	39060	1	1	1	1	1
VP0035	ketol-acid reductoisomerase	1485	40094	1	1	1	1	1
VP0036	hypothetical protein	252	41762	1	1	1	1	1
VP0037	hypothetical protein	108	42055	1	1	1	1	1
VP0038	multidrug resistance protein	3123	42145	1	1	1	2	2
VP0039	hypothetical protein	1107	45279	1	1	1	1	1
VP0040	TetR family transcriptional regulator	582	46404	1	1	1	1	1
VP0041	ATP-dependent DNA helicase Rep	2016	47155	1	1	1	2	2
VP0042	cytochrome c5	414	49263	1	1	1	1	1
VP0043	hypothetical protein	147	50640	1	1	1	1	1
VP0044	hypothetical protein	726	50821	1	1	1	1	1
VP0045	hypothetical protein	108	51603	1	1	1	1	1
VP0046	hypothetical protein	279	51950	1	1	1	1	1
VP0047	peptide ABC transporter ATP-binding protein	1716	52216	1	1	1	2	2
VP0048	peptide ABC transporter periplasmic peptide-binding protein	1554	54024	1	1	1	1	1
VP0049	peptide ABC transporter permease	1029	55702	1	1	2	3	1
VP0050	peptide ABC transporter permease	957	56733	1	1	1	2	1
VP0052	hypothetical protein	93	57774	1	1	1	1	1
VP0051	hypothetical protein	1005	57846	1	1	1	2	1
VP0053	hypothetical protein	2322	59090	1	1	1	2	1
VP0054	hypothetical protein	1575	61675	1	1	2	3	3
VP0055	RNA polymerase ECF-type sigma factor	573	63253	1	1	1	1	2
VP0056	hypothetical protein	1473	63828	1	1	1	1	1
VP0057	hypothetical protein	1353	65314	1	1	2	2	1
VP0058	gluconate utilization system Gnt-I transcriptional repressor	1110	66784	1	1	2	1	1
VP0059	LysR family transcriptional regulator	936	67949	1	1	1	1	1
VP0060	multidrug transmembrane resistance signal peptide protein	405	69154	1	1	2	1	1
VP0061	multidrug transmembrane resistance signal peptide protein	330	69555	1	1	1	1	1
VP0062	phosphogluconate dehydratase	1797	69959	1	2	1	1	3
VP0063	thermoresistant gluconokinase	525	71755	1	1	1	2	1
VP0064	gluconate permease	1377	72433	1	1	1	1	1
VP0065	keto-hydroxyglutarate-aldolase/keto-deoxy- phosphogluconate aldolase	612	73819	1	1	1	1	1
VP0066	purine nucleoside phosphorylase	858	74536	1	1	2	2	1
VP0067	LysR family transcriptional regulator	933	75455	1	1	1	1	1
VP0068	glutathione reductase	1368	76469	1	1	1	2	2
VP0069	hypothetical protein	840	78084	1	1	1	1	1
VP0070	oligopeptidase A	2043	79323	1	1	1	1	1
VP0072	DNA-binding transcriptional regulator AsnC	465	81432	1	1	2	1	1
VP0071	sensory box/GGDEF family protein	3141	82010	1	1	2	1	1
VP0073	hypothetical protein	780	85240	1	1	1	1	1
VP0074	hypothetical protein	573	86206	1	1	1	1	1
VP0075	MadN protein	879	86850	1	1	2	1	1
VP0076	universal stress protein A	426	87793	1	1	1	1	1
VP0077	ferritin	528	88446	1	1	1	1	1
VP0078	universal stress protein UspB	324	89064	1	1	1	1	1
VP0079	hypothetical protein	1194	89545	1	1	1	1	1
VP0080	sigma-54 interacting response regulator transcription regulator protein	1344	90824	1	1	1	1	1
VP0081	hyperosmotically inducible periplasmic protein	552	92601	1	1	1	1	1
VP0082	transmembrane protein	177	93198	1	1	1	1	1
VP0083	hypothetical protein	198	93383	1	1	1	1	1
VP0084	hypothetical protein	432	93672	1	1	1	1	1
VP0085	hypothetical protein	1638	94138	1	1	1	1	1
VP0086	hypothetical protein	399	96009	1	1	1	1	1
VP0087	hypothetical protein	432	96524	1	1	1	1	1
VP0088	hypothetical protein	426	97224	1	1	1	1	1
VP0089	hypothetical protein	513	97693	1	1	1	1	1
VP0090	hypothetical protein	351	98150	1	1	1	1	1
VP0091	permease	1029	98510	1	1	1	1	1
VP0092	hypothetical protein	2436	99571	1	1	2	1	3
VP0093	hypothetical protein	909	102220	1	1	1	1	1
VP0094	hypothetical protein	1545	103298	1	1	1	1	1
ubiE | VP0095	ubiquinone/menaquinone biosynthesis methyltransferase	780	104921	1	1	1	1	1
VP0096	hypothetical protein	636	105712	1	1	1	1	1
ubiB | aarF; yigQ; yigR | VP0097	ubiquinone biosynthesis protein UbiB	1635	106344	1	1	1	1	1
tatA | VP0098	twin arginine translocase protein A	246	108027	1	1	1	1	1
VP0099	sec-independent translocase	399	108276	1	1	1	1	1
VP0100	hypothetical protein	741	108743	1	1	1	1	1
VP0101	hypothetical protein	117	109562	1	1	1	1	1
VP0103	hypothetical protein	762	109950	1	1	1	1	1
VP0102	hypothetical protein	144	110691	1	1	1	1	1
VP0104	delta-aminolevulinic acid dehydratase	1062	110893	1	1	2	3	1
VP0105	hypothetical protein	429	112102	1	1	1	1	1
VP0106	hypothetical protein	216	112640	1	1	1	1	1
VP0107	DNA polymerase I	2796	113147	1	1	1	1	1
VP0108	hypothetical protein	207	116483	1	1	1	1	1
engB | yihA; ysxC | VP0109	ribosome biogenesis GTP-binding protein YsxC	660	116700	1	1	1	1	1
VP0110	cytochrome c4	618	117519	1	1	1	1	1
VP0111	hypothetical protein	279	118504	1	1	1	1	1
VP0112	methyltransferase-like protein	675	118899	1	1	1	1	1
VP0113	hypothetical protein	543	119573	1	1	2	1	1
VP0114	hypothetical protein	489	120123	1	1	1	1	1
VP0115	coproporphyrinogen III oxidase	1392	120797	1	1	1	1	1
VP0116	adenosine deaminase	1005	122259	1	1	1	1	1
VP0117	GGDEF family protein	2547	123411	1	1	2	3	1
VP0118	nitrogen regulation protein	1404	126059	1	1	2	2	2
glnL | VP0119	nitrogen regulation protein NR(II)	1047	127521	1	1	1	1	1
VP0120	hypothetical protein	582	128699	1	1	2	2	1
glnA | VP0121	glutamine synthetase	1410	129479	1	1	1	1	1
VP0122	BipA protein	1830	131418	1	1	2	2	1
VP0123	hypothetical protein	543	133320	1	1	1	1	1
VP0124	hypothetical protein	642	133894	1	1	1	1	1
rbn | VP0125	ribonuclease BN	945	134570	1	1	2	3	3
VP0126	D-tyrosyl-tRNA(Tyr) deacylase	435	135486	1	1	1	1	1
VP0127	hypothetical protein	918	136029	1	1	1	1	1
VP0128	hypothetical protein	2055	136932	1	1	1	1	1
VP0129	phosphoenolpyruvate carboxykinase	1629	139182	1	1	2	1	1
hslO | VP0130	Hsp33-like chaperonin	876	141147	1	1	1	1	1
VP0131	hypothetical protein	387	142054	1	1	1	1	1
VP0132	general secretion pathway protein C	924	142696	1	1	1	1	1
VP0133	general secretion pathway protein D	2028	143656	1	1	2	1	3
VP0134	general secretion pathway protein E	1503	145683	1	1	2	1	2
VP0135	general secretion pathway protein F	1218	147185	1	1	1	2	2
VP0136	general secretion pathway protein G	444	148464	1	1	1	1	1
VP0137	general secretion pathway protein H	597	148938	1	1	1	1	1
VP0138	general secretion pathway protein I	330	149581	1	1	1	1	1
VP0139	general secretion pathway protein J	684	149897	1	1	1	1	1
VP0140	general secretion pathway protein K	1011	150573	1	1	1	1	1
VP0141	general secretion pathway protein L	1215	151540	1	1	1	1	1
VP0142	general secretion pathway protein M	495	152759	1	1	1	1	1
VP0143	general secretion pathway protein N	762	153255	1	1	1	1	1
VP0144	CysQ protein	828	154302	1	1	1	1	1
nudE | VP0145	ADP-ribose diphosphatase NudE	570	155171	1	1	1	1	1
VP0146	DNA uptake protein	585	155961	1	1	1	2	2
VP0147	ComF-like protein	726	156643	1	1	2	2	2
VP0148	BioH protein	786	157435	1	1	1	2	1
VP0149	hypothetical protein	465	158344	1	1	1	1	1
VP0150	hypothetical protein	2322	158944	1	1	1	2	1
VP0151	hypothetical protein	1881	161478	1	1	2	1	3
greB | VP0152	transcription elongation factor GreB	492	163513	1	1	1	1	1
VP0153	hypothetical protein	393	164118	1	1	1	1	1
ompR | VP0154	osmolarity response regulator	720	164729	1	1	1	1	1
envZ | ompB | VP0155	osmolarity sensor protein	1293	165554	1	1	1	1	1
VP0156	xanthine/uracil permease family protein	1413	166911	1	2	1	1	1
VP0157	ATP-dependent DNA helicase RecG	2082	168535	1	1	1	1	1
VP0158	tRNA guanosine-2'-O-methyltransferase	684	170735	1	1	1	1	1
VP0159	bifunctional (p)ppGpp synthetase II/ guanosine-3',5'-bis pyrophosphate 3'-pyrophosphohydrolase	2121	171476	1	1	1	1	1
rpoZ | VP0160	DNA-directed RNA polymerase subunit omega	273	173636	1	1	1	1	1
gmk | VP0161	guanylate kinase	624	174090	1	1	1	1	1
VP0162	hypothetical protein	1215	175019	1	1	2	1	1
VP0163	TonB2 protein	633	176246	1	1	1	1	1
VP0164	TonB system transport protein ExbD2	408	176883	1	1	1	1	1
VP0165	TonB system transport protein ExbB2	528	177316	1	1	1	1	2
VP0166	TolR	1362	177853	1	1	1	1	1
VP0167	hypothetical protein	765	179218	1	1	1	1	1
VP0168	hypothetical protein	2601	180055	1	1	1	1	1
VP0169	hypothetical protein	114	183263	1	1	1	1	1
VP0170	transmembrane ABC transporter protein	1026	183476	1	1	1	1	1
VP0171	peptide ABC transporter permease	1044	184503	1	1	1	1	1
VP0172	binding protein component of ABC transporter	1827	185585	1	1	1	1	1
VP0173	oligopeptide ABC transporter ATP-binding protein	840	187439	1	1	1	1	1
VP0174	oligopeptide ABC transporter ATP-binding protein	735	188419	1	1	1	1	1
VP0175	hypothetical protein	432	189277	1	1	1	1	1
VP0176	hypothetical protein	867	189763	1	1	1	1	1
rph | VP0177	ribonuclease PH	717	190844	1	1	2	2	2
pyrE | VP0178	orotate phosphoribosyltransferase	642	191665	1	1	1	1	1
VP0179	lipid A biosynthesis lauroyl acyltransferase	951	192367	1	1	1	1	1
slmA | ttk | VP0180	nucleoid occlusion protein	591	193323	1	1	1	1	1
VP0181	bifunctional phosphopantothenoylcysteine decarboxylase/phosphopantothenate synthase	1200	194074	1	1	1	1	2
VP0182	hypothetical protein	195	195261	1	1	1	1	1
VP0183	methyl-accepting chemotaxis protein	1674	195458	1	1	1	2	2
radC | VP0184	DNA repair protein RadC	675	197245	1	1	1	1	1
rpmB | VP0185	50S ribosomal protein L28	237	198223	1	1	1	1	1
rpmG | VP0186	50S ribosomal protein L33	171	198473	1	1	1	1	1
VP0187	Dca	1533	198731	1	2	1	1	1
VP0188	hypothetical protein	477	200333	1	1	1	1	1
VP0189	formamidopyrimidine-DNA glycosylase	810	200912	1	2	1	3	3
coaD | VP0190	phosphopantetheine adenylyltransferase	504	201797	1	2	1	1	1
VP0191	lipopolysaccharide A protein	936	202287	1	2	3	1	1
VP0192	hypothetical protein	789	203271	1	2	1	1	1
VP0193	lipopolysaccharide biosynthesis glycosyltransferase	768	204056	1	2	1	1	1
VP0194	lipopolysaccharide biosynthesis protein	1056	204859	1	2	1	3	4
VP0195	diacylglycerol kinase	408	206021	1	2	1	1	1
VP0196	3-deoxy-D-manno-octulosonic-acid kinase	717	206439	1	2	1	1	1
VP0197	capsular polysaccharide biosynthesis protein D	1191	207250	1	X	1	1	1
VP0198	aminotransferase	1164	208441	1	X	1	1	1
VP0199	NeuC protein	1194	209621	1	X	1	1	1
VP0200	N-acetylneuraminic acid synthetase	1074	210822	1	X	1	1	1
VP0201	acetyltransferase	597	211945	1	X	1	1	1
VP0202	sugar-phosphate nucleotide transferase	1056	212564	1	X	2	1	1
VP0203	CMP-N-acetlyneuraminic acid synthetase	720	213621	1	X	1	1	1
VP0204	3-chlorobenzoate-3,4-dioxygenase dyhydrogenase-like protein	1032	214325	1	X	1	1	1
VP0205	glutamate-1-semialdehyde 2,1-aminomutase	1320	215353	1	X	2	2	2
VP0206	amidohydrolase	816	216672	1	X	1	1	1
VP0207	flagellin modification protein A	762	217516	1	X	1	1	1
VP0208	integral membrane protein	1107	218339	1	X	1	2	1
VP0209	citrate synthase	1029	219479	1	X	1	1	1
VP0210	Lex2B	720	220504	1	X	1	1	1
VP0211	3-deoxy-D-manno-octulosonic-acid transferase	1272	221223	1	2	1	1	1
VP0212	ADP-heptose-LPS heptosyltransferase II	1059	222488	1	2	1	3	4
VP0213	lipid A biosynthesis (KDO)2-(lauroyl)-lipid IVA acyltransferase	990	223543	1	2	1	1	1
rfaD | VP0214	ADP-L-glycero-D-manno-heptose-6-epimerase	942	224667	1	2	1	1	1
VP0215	OtnG protein	2199	225749	1	2	1	1	1
VP0216	hypothetical protein	762	227950	1	2	1	1	1
VP0217	regulator	678	228708	1	2	1	1	1
VP0218	hypothetical protein	219	229457	1	2	1	1	1
VP0219	hypothetical protein	567	230277	1	2	1	1	1
VP0220	OtnA protein	2670	230912	1	2	1	1	1
VP0221	OtnB protein	993	233872	1	2	3	4	3
VP0222	dTDP-glucose 4,6 dehydratase	1089	235048	1	X	1	1	1
VP0223	D-glucose-1-phosphate thymidylyltransferase	876	236136	1	X	1	1	1
VP0224	dTDP-4-dehydrorhamnose reductase	873	237008	1	X	1	2	1
VP0225	capsular polysaccharide biosynthesis protein CapF	1179	237864	1	X	1	2	1
VP0226	rhamnosyl transferase	822	239039	1	X	1	1	1
VP0227	hypothetical protein	1158	239857	1	X	2	1	1
VP0228	integral membrane protein	1230	241016	1	X	2	3	4
VP0229	dTDP-4-dehydrorhamnose 3,5-epimerase	564	242226	1	X	1	1	1
VP0230	glycosyltransferase	1239	242793	1	X	1	1	1
VP0231	UDP-galactose phosphate transferase	603	244012	1	X	1	1	1
VP0232	carbamoyl phosphate synthase-like protein	966	244604	1	X	1	1	1
VP0233	hypothetical protein	663	245556	1	X	2	1	1
VP0234	pilin glycosylation protein	1176	246212	1	X	1	1	1
VP0235	epimerase/dehydratase	1950	247555	1	X	1	1	1
VP0236	nucleotide sugar dehydrogenase	1167	249662	1	2	1	1	3
VP0237	UTP-glucose-1-phosphate uridylyltransferase	879	250898	1	2	1	1	3
VP0238	hypothetical protein	1350	251930	1	X	1	1	1
tpiA | VP0239	triosephosphate isomerase	771	253572	1	2	1	1	1
VP0240	5-carboxymethyl-2-hydroxymuconate delta isomerase	348	254613	1	2	1	1	1
VP0241	hypothetical protein	423	255059	1	2	1	1	1
VP0242	hypothetical protein	339	255522	1	2	1	1	1
VP0243	hypothetical protein	615	255983	1	2	1	1	1
glpX | VP0244	fructose 1,6-bisphosphatase II	1008	256743	1	2	1	3	3
VP0245	hypothetical protein	168	257852	1	1	2	1	1
VP0246	hypothetical protein	243	258096	1	2	1	1	1
VP0247	ribonuclease activity regulator protein RraA	513	258443	1	2	1	1	1
VP0248	1,4-dihydroxy-2-naphthoate octaprenyltransferase	918	259032	1	2	1	1	1
hslU | VP0249	ATP-dependent protease ATP-binding subunit HslU	1332	260134	1	2	1	1	1
VP0250	ATP-dependent protease peptidase subunit	552	261489	1	2	3	1	1
VP0251	cell division protein FtsN	546	262205	1	2	3	1	3
VP0252	DNA-binding transcriptional regulator CytR	1008	262927	1	2	1	1	1
VP0253	primosome assembly protein PriA	2205	264267	1	2	1	3	4
VP0254	hypothetical protein	147	266581	1	2	1	1	1
rpmE | VP0255	50S ribosomal protein L31	222	266766	1	1	1	1	1
rpsJ | nusE | VP0256	30S ribosomal protein S10	312	267445	1	1	1	1	1
rplC | VP0257	50S ribosomal protein L3	630	267771	1	1	1	1	1
rplD | VP0258	50S ribosomal protein L4	603	268418	1	1	2	3	3
rplW | VP0259	50S ribosomal protein L23	303	269017	1	1	1	1	1
rplB | VP0260	50S ribosomal protein L2	825	269335	1	2	1	1	1
rpsS | VP0261	30S ribosomal protein S19	279	270181	1	2	1	1	1
rplV | VP0262	50S ribosomal protein L22	333	270470	1	1	1	1	1
rpsC | VP0263	30S ribosomal protein S3	699	270821	1	2	1	1	1
rplP | VP0264	50S ribosomal protein L16	411	271531	1	1	1	1	1
rpmC | VP0265	50S ribosomal protein L29	192	271941	1	1	1	1	1
rpsQ | VP0266	30S ribosomal protein S17	255	272132	1	1	1	1	1
rplN | VP0267	50S ribosomal protein L14	372	272549	1	1	1	1	1
rplX | VP0268	50S ribosomal protein L24	318	272934	1	1	1	1	1
rplE | VP0269	50S ribosomal protein L5	540	273275	1	1	1	1	1
rpsN | VP0270	30S ribosomal protein S14	306	273832	1	1	1	1	1
rpsH | VP0271	30S ribosomal protein S8	393	274167	1	1	1	1	1
rplF | VP0272	50S ribosomal protein L6	534	274572	1	1	1	1	1
rplR | VP0273	50S ribosomal protein L18	354	275115	1	1	1	1	1
rpsE | VP0274	30S ribosomal protein S5	504	275483	1	1	1	1	1
rpmD | VP0275	50S ribosomal protein L30	177	275994	1	1	1	1	1
rplO | VP0276	50S ribosomal protein L15	435	276176	1	1	1	1	2
secY | VP0277	preprotein translocase subunit SecY	1335	276631	1	2	1	1	1
rpmJ | VP0278	50S ribosomal protein L36	114	278004	1	1	1	1	1
rpsM | VP0279	30S ribosomal protein S13	357	278267	1	1	1	2	1
VP0280	30S ribosomal protein S11	390	278642	1	1	1	1	1
rpsD | VP0281	30S ribosomal protein S4	621	279059	1	1	1	1	1
VP0282	DNA-directed RNA polymerase subunit alpha	993	279704	1	2	1	1	1
rplQ | VP0283	50S ribosomal protein L17	381	280723	1	1	2	1	1
VP0284	hypothetical protein	480	281243	1	2	1	1	3
VP0285	FKBP-type peptidylprolyl isomerase	621	281860	1	2	1	1	1
VP0286	hypothetical protein	600	282713	1	2	1	1	1
VP0287	ElaA protein	462	283379	1	2	1	1	1
VP0288	ATP-dependent RNA helicase DbpA	1380	283987	1	2	3	1	3
VP0289	hypothetical protein	573	285425	1	2	1	3	4
cpdB | VP0290	bifunctional 2',3'-cyclic nucleotide 2'-phosphodiesterase/3'-nucleotidase periplasmic protein	1956	286106	1	2	3	1	4
VP0291	uroporphyrin-III C-methyltransferase	915	288295	1	2	1	1	1
VP0292	sulfate adenylyltransferase	909	289269	1	2	1	1	1
cysN | VP0293	sulfate adenylyltransferase	1431	290196	1	2	1	1	1
VP0294	hypothetical protein	111	291691	1	2	1	1	1
VP0295	sodium/sulfate symporter	1725	291858	1	2	3	3	1
VP0296	adenylylsulfate kinase	618	293607	1	2	1	1	1
VP0297	hypothetical protein	585	294315	1	2	1	1	1
VP0298	hypothetical protein	243	295068	1	2	1	1	1
VP0299	hypothetical protein	495	295538	1	2	3	1	1
VP0300	hypothetical protein	1260	296035	1	2	1	1	3
VP0301	ABC transporter ATP-binding protein	729	297291	1	2	1	1	1
VP0302	hypothetical protein	630	298084	1	2	1	1	3
VP0303	hypothetical protein	300	298842	1	1	1	1	1
VP0304	hypothetical protein	552	299301	1	2	1	1	1
VP0305	hypothetical protein	201	300065	1	2	3	3	3
VP0306	methionine sulfoxide reductase A	639	300349	1	2	3	1	1
VP0307	hypothetical protein	1713	301155	1	2	1	1	3
VP0308	hypothetical protein	3768	302864	1	2	1	3	3
VP0309	hypothetical protein	348	306676	1	2	1	1	1
VP0310	hypothetical protein	363	307120	1	2	1	1	1
VP0311	inorganic pyrophosphatase	531	307557	1	2	1	1	1
VP0313	fructose-1,6-bisphosphatase	1017	308215	1	2	1	1	1
VP0312	hypothetical protein	96	309215	1	1	1	1	1
VP0314	UDP-N-acetylmuramate:L-alanyl-gamma-D-glutamyl-m eso-diaminopimelate ligase	1359	309544	1	2	1	1	1
VP0315	aromatic acid decarboxylase	639	310908	1	2	1	1	1
tbpA | VP0316	thiamine transporter substrate binding subunit	993	311793	1	2	1	3	1
thiP | sfuB | VP0317	thiamine transporter membrane protein	1587	312828	1	2	3	1	1
VP0318	thiamine ABC transporter ATP-binding protein	705	314414	1	2	1	1	1
VP0319	hypothetical protein	438	315182	1	2	3	1	1
VP0320	hypothetical protein	2580	315664	1	2	3	1	3
VP0321	hypothetical protein	150	318358	1	2	1	1	1
VP0323	hypothetical protein	969	318541	1	2	1	3	1
VP0322	hypothetical protein	177	319435	1	1	1	1	1
VP0324	arginine repressor ArgR	471	319915	1	2	1	1	3
VP0325	malate dehydrogenase	936	320744	1	2	1	1	1
VP0326	hypothetical protein	195	321790	1	2	1	1	1
VP0327	octaprenyl-diphosphate synthase	1002	322076	1	2	1	1	1
rplU | VP0328	50S ribosomal protein L21	312	323305	1	1	1	1	1
rpmA | VP0329	50S ribosomal protein L27	258	323637	1	1	1	1	1
obgE | cgtA; obg; yhbZ | VP0330	GTPase ObgE	1173	324105	1	2	1	1	1
VP0331	hypothetical protein	801	325470	1	2	3	1	1
VP0332	hypothetical protein	486	326258	1	2	1	1	1
VP0333	dihydrofolate reductase	483	326753	1	2	1	1	1
apaH | VP0334	diadenosine tetraphosphatase	807	327316	1	2	1	1	1
apaG | VP0335	ApaG protein	381	328139	1	2	1	1	1
ksgA | VP0336	dimethyladenosine transferase	810	328585	1	2	1	1	1
pdxA | VP0337	4-hydroxythreonine-4-phosphate dehydrogenase	999	329391	1	2	1	1	1
VP0338	survival protein SurA	1284	330379	1	2	1	1	1
VP0339	organic solvent tolerance protein	2346	331724	1	2	1	1	1
djlA | VP0340	Dna-J like membrane chaperone protein	855	334337	1	2	1	1	1
VP0341	hypothetical protein	783	335302	1	2	1	1	1
leuD | VP0342	isopropylmalate isomerase small subunit	603	336217	1	2	1	1	1
VP0343	isopropylmalate isomerase large subunit	1416	336831	1	2	1	1	1
VP0344	3-isopropylmalate dehydrogenase	1092	338337	1	2	1	1	1
VP0346	2-isopropylmalate synthase	1548	339511	1	2	3	1	1
VP0345	hypothetical protein	240	341008	1	2	1	1	1
VP0347	hypothetical protein	798	341602	1	1	1	1	1
VP0348	hypothetical protein	549	342567	1	1	1	1	1
VP0349	hypothetical protein	1047	343119	1	1	1	1	1
leuO | VP0350	leucine transcriptional activator	960	344763	1	1	2	1	1
VP0351	long-chain-fatty-acid-CoA ligase	1809	346021	1	1	1	1	1
VP0352	acetolactate synthase 3 catalytic subunit	1725	348280	1	1	1	2	1
ilvH | VP0353	acetolactate synthase 3 regulatory subunit	495	350006	1	1	1	1	1
VP0354	sensory box/GGDEF family protein	1881	350612	1	1	1	1	1
VP0355	LuxZ	669	352585	1	1	1	1	1
VP0356	pyruvate kinase	1413	353411	1	1	1	1	1
VP0357	hypothetical protein	99	354871	1	1	1	1	1
VP0358	DeoR family transcriptional regulator	762	355255	1	1	1	2	2
VP0359	glucosamine--fructose-6-phosphate aminotransferase	1833	356131	1	1	1	1	1
VP0360	hypothetical protein	441	358105	1	1	1	1	1
VP0361	two component response regulator transcription regulator protein	693	358648	1	1	1	1	1
VP0362	two component sensor protein	1389	359330	1	1	2	1	1
gldA | VP0363	glycerol dehydrogenase	1083	360773	1	1	1	1	1
VP0364	dihydroxyacetone kinase subunit DhaK	1059	362209	1	1	1	1	2
VP0365	dihydroxyacetone kinase subunit DhaL	636	363283	1	1	1	1	1
VP0366	phosphoenolpyruvate-protein phosphotransferase	1617	364703	1	1	1	1	1
VP0367	DNA-binding transcriptional regulator DhaR	1926	366397	1	1	2	1	3
mtlR | VP0368	mannitol repressor protein	531	368471	1	1	1	1	1
VP0369	mannitol-1-phosphate 5-dehydrogenase	1149	369059	1	1	1	1	1
VP0370	PTS system mannitol-specific transporter subunit IIABC	1953	370320	1	1	1	1	1
VP0371	hypothetical protein	117	372685	1	1	1	1	1
VP0372	hemolysin	1749	372883	1	1	1	1	1
VP0373	hypothetical protein	390	374809	1	1	1	1	1
VP0374	hypothetical protein	720	375199	1	1	1	1	1
VP0375	lipoprotein	1050	375962	1	1	1	1	1
VP0376	hypothetical protein	753	377275	1	1	2	2	2
VP0377	CFA/I fimbrial subunit D	726	378312	1	1	1	1	1
VP0378	hypothetical protein	276	379278	1	1	1	1	1
VP0379	ABC transporter substrate binding protein	804	379675	1	1	1	1	1
VP0380	integrase	1368	381054	1	1	2	2	2
VP0381	hypothetical protein	102	382771	1	1	1	1	1
VP0382	hypothetical protein	792	382876	1	1	2	1	2
VP0383	hypothetical protein	540	383963	1	1	1	1	1
VP0384	hypothetical protein	288	385290	1	1	1	1	1
VP0385	hypothetical protein	120	386045	1	1	1	1	1
VP0386	inner membrane protein	738	386475	1	1	1	1	2
VP0387	HsdS polypeptide	1752	387473	1	1	2	3	4
VP0388	type I restriction enzyme M protein	1491	389245	1	1	1	2	1
VP0389	hypothetical protein	399	390899	1	1	1	1	1
VP0390	hypothetical protein	111	391336	1	1	1	1	1
VP0391	hypothetical protein	150	391459	1	1	1	1	1
VP0392	hypothetical protein	366	391685	1	1	1	1	1
VP0393	hypothetical protein	285	392432	1	1	1	1	1
VP0394	haemagglutinin associated protein	666	392721	1	1	1	1	1
VP0395	type I restriction enzyme R protein	2445	393448	1	1	1	1	1
VP0396	hypothetical protein	186	395970	1	1	1	1	1
VP0397	hypothetical protein	102	396318	1	1	1	1	1
VP0398	hypothetical protein	1158	396683	1	1	2	1	1
VP0399	transcriptional regulator	165	397941	1	1	2	1	1
VP0400	transmembrane protein	816	398559	1	1	1	1	1
VP0401	hypothetical protein	1590	399825	1	1	2	2	3
VP0402	Y4mE	1422	401699	1	1	1	1	1
VP0403	hypothetical protein	336	403098	1	1	1	1	1
VP0404	RNA polymerase sigma factor RpoD	1863	403985	1	1	1	1	2
dnaG | VP0405	DNA primase	1761	405947	1	1	1	1	1
VP0406	hypothetical protein	444	407856	1	1	1	1	1
rpsU | VP0407	30S ribosomal protein S21	216	408328	1	1	1	1	1
VP0408	DNA-binding/iron metalloprotein/AP endonuclease	1017	408774	1	1	1	1	1
VP0409	beta-ketoadipate enol-lactone hydrolase	816	409948	1	1	2	1	1
VP0410	glycerol-3-phosphate acyltransferase PlsY	612	410785	1	1	1	2	1
VP0411	dihydroneopterin aldolase FolB	360	411645	1	1	1	1	1
VP0412	2-amino-4-hydroxy-6- hydroxymethyldihydropteridine pyrophosphokinase	483	412001	1	1	1	1	1
uppP | VP0413	undecaprenyl pyrophosphate phosphatase	804	412499	1	1	1	1	1
cca | VP0414	multifunctional tRNA nucleotidyl transferase/2'3'-cyclic phosphodiesterase/2'nucleotidase/phosphatase	1221	413355	1	1	2	1	1
VP0415	general secretion pathway protein A	1620	414714	1	1	2	2	2
VP0416	general secretion pathway protein B	684	416333	1	1	1	1	1
VP0417	hypothetical protein	612	417110	1	1	1	1	1
VP0418	pho4 family protein	1260	417899	1	1	1	1	1
VP0419	hypothetical protein	687	419289	1	1	1	1	1
VP0420	hypothetical protein	1536	420182	1	1	1	2	1
VP0422	potassium channel protein	819	421780	1	1	1	1	1
VP0421	methyl-accepting chemotaxis protein	1329	422575	1	1	1	1	2
VP0423	bifunctional glutamine-synthetase adenylyltransferase/deadenyltransferase	2844	424012	1	1	2	3	2
VP0424	bifunctional heptose 7-phosphate kinase/heptose 1-phosphate adenyltransferase	1431	426933	1	1	1	1	1
tolC | VP0425	outer membrane channel protein	1329	428576	1	1	1	1	1
VP0426	MutT/nudix family protein	651	430134	1	1	1	1	1
VP0427	hypothetical protein	444	430784	1	1	1	1	1
VP0428	cyclic 3',5'-adenosine monophosphate phosphodiesterase	807	431289	1	1	1	1	1
VP0429	esterase	585	432144	1	1	1	1	1
VP0430	DNA topoisomerase IV subunit B	1881	432981	1	1	1	1	2
VP0431	DNA topoisomerase IV subunit A	2286	434865	1	1	1	1	1
VP0432	protease DegS	1065	437194	1	1	1	2	1
VP0433	protease Do	1368	438455	1	1	1	1	2
VP0434	cytochrome d ubiquinol oxidase subunit III	444	440159	1	1	1	1	1
VP0435	hypothetical protein	126	440642	1	1	2	2	2
VP0436	hypothetical protein	1104	440799	1	T	1	1	2
VP0437	hypothetical protein	189	441917	1	X	1	1	1
rplM | VP0438	50S ribosomal protein L13	429	442155	1	1	1	1	1
rpsI | VP0439	30S ribosomal protein S9	393	442599	1	1	1	1	1
VP0440	hypothetical protein	423	442828	1	1	1	1	1
VP0441	ubiquinol-cytochrome c reductase, iron-sulfur subunit	591	443538	1	1	1	1	1
VP0442	ubiquinol-cytochrome c reductase, cytochrome b	1266	444128	1	1	1	1	1
VP0443	ubiquinol-cytochrome c reductase, cytochrome c1	738	445390	1	1	1	1	1
sspA | VP0444	stringent starvation protein A	636	446224	1	1	2	1	1
VP0445	ClpXP protease specificity-enhancing factor	483	446876	1	1	1	1	1
VP0446	hemolysin	702	447419	1	2	2	2	2
VP0447	phosphoheptose isomerase	591	448141	1	1	1	1	1
VP0448	hypothetical protein	366	448735	1	1	1	1	1
VP0449	lipoprotein	1812	449087	1	1	2	2	2
VP0450	hypothetical protein	864	450967	1	1	1	1	1
VP0451	hypothetical protein	117	452471	1	1	1	1	1
mraW | VP0452	S-adenosyl-methyltransferase MraW	951	452602	1	1	1	2	1
VP0453	cell division protein FtsL	318	453558	1	1	1	1	1
VP0454	penicillin-binding protein 3	1794	453872	1	1	1	2	1
murE | VP0455	UDP-N-acetylmuramoylalanyl-D-glutamate--2, 6-diaminopimelate ligase	1482	455726	1	1	1	1	1
VP0456	UDP-N-acetylmuramoylalanyl-D-glutamyl-2, 6-diaminopimelate-D-alanyl-D-alanyl ligase	1365	457204	1	1	1	1	1
mraY | VP0457	phospho-N-acetylmuramoyl-pentapeptide- transferase	1083	458568	1	1	1	2	1
murD | VP0458	UDP-N-acetylmuramoyl-L-alanyl-D-glutamate synthetase	1314	459690	1	1	1	1	1
VP0459	cell division protein FtsW	1197	461022	1	1	1	2	1
murG | VP0460	undecaprenyldiphospho-muramoylpentapeptide beta-N- acetylglucosaminyltransferase	1068	462205	1	1	1	1	1
murC | VP0461	UDP-N-acetylmuramate--L-alanine ligase	1473	463280	1	2	1	1	1
VP0462	cell division protein FtsQ	783	464943	1	1	1	1	1
ftsA | VP0463	cell division protein FtsA	1263	465718	1	1	1	1	1
VP0464	cell division protein FtsZ	1230	467011	1	T	1	1	1
lpxC | VP0465	UDP-3-O-[3-hydroxymyristoyl] N-acetylglucosamine deacetylase	918	468342	1	1	1	1	1
VP0466	hypothetical protein	456	469342	1	1	1	1	1
secA | azi; div | VP0467	preprotein translocase subunit SecA	2727	470210	1	1	1	1	1
VP0468	mutator MutT protein	399	473012	1	1	1	1	1
VP0469	dihydrodipicolinate reductase	810	473520	1	1	1	1	1
VP0470	carbamoyl phosphate synthase small subunit	1140	474811	1	1	1	2	1
carB | VP0471	carbamoyl phosphate synthase large subunit	3234	475967	1	1	2	1	3
VP0472	hypothetical protein	423	479757	1	1	1	1	1
VP0473	hypothetical protein	792	480176	1	1	1	1	1
VP0474	hypothetical protein	780	481190	1	1	1	1	1
VP0475	LysR family transcriptional regulator	861	481905	1	1	2	2	2
VP0476	hypothetical protein	621	482898	1	1	1	1	1
VP0477	hypothetical protein	828	483590	1	1	1	1	1
VP0478	adenosylcobinamide-phosphate synthase	954	484414	1	1	1	1	1
VP0479	5'-methylthioadenosine/S-adenosylhomocysteine nucleosidase	696	485380	1	1	1	1	1
VP0480	hypothetical protein	429	486138	1	1	1	1	1
gltD | VP0481	glutamate synthase subunit beta	1413	486658	1	1	1	1	1
gltB | VP0482	glutamate synthase subunit alpha	4464	488092	1	1	2	3	4
gltD | VP0483	glutamate synthase subunit beta	1470	493007	1	1	1	1	2
VP0484	glutamate synthase, large subunit	4752	494476	1	1	2	2	3
VP0485	hypothetical protein	960	499581	1	1	1	1	1
VP0486	sensory box/GGDEF family protein	1746	500575	1	1	1	1	1
VP0487	aerobic respiration control sensor protein ArcB	2352	502547	1	1	2	3	1
VP0488	DNA polymerase III, beta chain	465	504900	1	1	2	2	1
VP0489	two-component response regulator	717	505432	1	2	2	2	2
VP0490	hypothetical protein	132	506121	1	1	1	1	1
VP0491	hypothetical protein	408	506509	1	1	2	1	1
VP0492	ribonuclease activity regulator protein RraA	483	506970	1	1	1	1	1
VP0493	hypothetical protein	480	507449	1	1	2	2	2
thrA | VP0494	bifunctional aspartokinase I/homoserine dehydrogenase I	2460	508533	1	1	1	2	1
VP0495	homoserine kinase	957	511013	1	1	1	1	1
VP0496	threonine synthase	1281	511966	1	1	1	1	1
VP0497	autonomous glycyl radical cofactor GrcA	378	513386	1	1	1	1	1
VP0498	endonuclease IV	888	514090	1	1	1	1	1
VP0499	hypothetical protein	117	515051	1	1	1	1	1
VP0500	uracil-DNA glycosylase	681	515261	1	1	1	1	1
VP0501	hypothetical protein	570	516036	1	1	1	1	1
VP0502	hypothetical protein	186	516836	1	1	1	1	1
VP0503	sodium/alanine symporter	1434	517743	1	1	1	1	1
VP0504	hypothetical protein	777	519284	1	1	1	1	1
VP0505	ATP-dependent RNA helicase SrmB	1224	520166	1	1	1	1	1
VP0506	hypothetical protein	720	521497	1	1	1	1	1
VP0507	branched chain amino acid transport system II carrier protein	1314	522548	1	1	1	2	1
VP0508	flavodoxin FldB	519	523952	1	1	1	1	1
xerD | VP0509	site-specific tyrosine recombinase XerD	918	524638	1	1	1	1	1
VP0510	thiol:disulfide interchange protein DsbC	789	525615	1	1	1	2	1
VP0511	ssDNA exonuclease RecJ	1740	526449	1	1	1	1	2
VP0512	peptide chain release factor 2	783	528678	1	1	1	1	1
lysS | VP0513	lysyl-tRNA synthetase	1518	529495	1	1	1	1	1
VP0514	sigma-54 dependent transcriptional regulator	1335	531262	1	1	2	3	1
VP0515	hypothetical protein	252	533106	1	1	1	1	1
VP0516	aldo/keto reductase	1059	533491	1	1	1	1	1
VP0517	hypothetical protein	312	534682	1	1	1	1	1
VP0518	DNA mismatch repair protein	681	535008	1	1	1	1	1
VP0519	hypothetical protein	108	536048	1	1	1	1	1
VP0520	dinucleoside polyphosphate hydrolase	525	536307	1	1	1	1	1
VP0521	fused phosphoenolpyruvate-protein phosphotransferase PtsP/GAF domain-containing protein	2247	536834	1	1	1	1	1
VP0522	hypothetical protein	792	539087	1	1	1	1	1
VP0523	prolipoprotein diacylglyceryl transferase	822	539967	1	1	1	1	1
thyA | VP0524	thymidylate synthase	852	540798	1	1	1	1	1
VP0525	hypothetical protein	1158	541722	1	1	1	1	1
VP0526	NptA protein	1149	543172	1	1	1	2	2
nhaR | VP0527	transcriptional activator NhaR	891	544705	1	1	2	1	1
VP0528	hypothetical protein	117	545646	1	1	2	2	2
VP0529	transcriptional activator HlyU	297	545888	1	1	1	1	1
VP0530	hypothetical protein	135	546210	1	1	1	1	1
rpsT | VP0531	30S ribosomal protein S20	261	546383	1	1	1	1	1
VP0532	MviN protein	1563	546938	1	1	2	3	2
ribC; ribF | VP0533	bifunctional riboflavin kinase/FMN adenylyltransferase	936	548571	1	1	1	1	1
ileS | VP0534	isoleucyl-tRNA synthetase	2829	549571	1	1	1	1	1
lspA | VP0535	lipoprotein signal peptidase	510	552473	1	1	1	1	1
VP0536	FKBP-type peptidylprolyl isomerase	432	553139	1	1	2	2	2
ispH | lytB | VP0537	4-hydroxy-3-methylbut-2-enyl diphosphate reductase	954	553607	1	1	1	1	1
VP0538	two-component response-regulatory protein YehT	729	554637	1	1	1	1	1
VP0539	hypothetical protein	1671	555397	1	1	1	1	1
VP0540	carbon starvation protein A	1485	557213	1	1	1	1	1
VP0541	hypothetical protein	342	558971	1	1	1	1	1
VP0542	hypothetical protein	333	559452	1	1	1	1	1
VP0543	N-acetylmuramic acid-6-phosphate etherase	927	559864	1	1	1	1	1
anmK | ydhH | VP0544	anhydro-N-acetylmuramic acid kinase	1113	560827	1	1	1	1	1
VP0545	beta-hexosaminidase	984	562039	1	1	2	1	1
VP0546	phospho-2-dehydro-3-deoxyheptonate aldolase	1074	563230	1	1	2	1	1
tyrA | VP0547	bifunctional chorismate mutase/prephenate dehydrogenase	1128	564329	1	1	1	2	1
VP0548	ToxR-activated protein TagE	1002	565519	1	1	1	1	1
VP0549	hypothetical protein	369	566549	1	1	1	1	1
VP0550	hypothetical protein	192	566974	1	1	1	1	1
VP0551	ABC transporter ATP-binding protein	1668	567221	1	1	1	1	1
VP0552	soluble lytic murein transglycosylase	1947	569252	1	1	1	1	1
VP0553	Trp operon repressor	312	571212	1	1	1	1	1
yjjX | VP0554	NTPase	549	571572	1	1	1	2	1
VP0555	chorismate mutase/prephenate dehydratase	1179	572130	1	1	1	1	1
VP0556	sigma-54 modulation protein	327	573552	1	1	2	1	1
VP0557	glycosylase	1488	574209	1	1	2	1	1
VP0558	hypothetical protein	729	575825	1	1	1	1	1
rluD | VP0559	23S rRNA pseudouridine synthase D	978	576690	1	1	1	1	1
VP0560	hypothetical protein	729	577669	1	1	1	2	1
VP0561	ClpB protein	2574	578545	1	1	2	1	1
VP0562	hypothetical protein	165	581376	1	1	2	T	T
VP0563	hypothetical protein	333	587386	1	1	1	1	1
mepA | VP0564	penicillin-insensitive murein endopeptidase	840	587728	1	1	1	1	1
VP0565	hypothetical protein	309	588888	1	1	1	1	1
VP0566	ferredoxin	255	589239	1	1	1	1	1
VP0567	protease	1401	589496	1	1	1	1	1
rdgC | VP0568	recombination associated protein	915	591062	1	1	1	1	1
VP0569	DNA-binding response regulator PhoB	690	592203	1	1	1	1	1
phoR | VP0570	phosphate regulon sensor protein	1299	592933	1	1	1	1	1
VP0571	phosphate ABC transporter periplasmic phosphate-binding protein	960	594231	1	1	1	1	1
VP0572	exopolyphosphatase	1506	595216	1	1	1	1	2
VP0573	polyphosphate kinase	2091	596705	1	1	2	1	2
VP0574	phosphate ABC transporter permease	2205	599004	1	1	1	2	3
VP0575	phosphate ABC transporter permease	1674	601239	1	1	1	1	1
VP0576	phosphate transporter ATP-binding protein	819	602915	1	1	1	1	1
VP0577	transcriptional regulator PhoU	699	603764	1	1	1	1	1
VP0578	hypothetical protein	777	604523	1	1	2	1	2
VP0579	copper homeostasis protein	744	605369	1	1	1	1	1
VP0580	anti-oxidant AhpCTSA family protein	612	606398	1	1	1	1	1
VP0581	LysR family transcriptional regulator	906	607209	1	1	1	1	1
VP0582	hypothetical protein	147	608543	1	1	1	1	1
VP0583	malate synthase	1635	608715	1	1	1	1	1
VP0584	isocitrate lyase	1311	610468	1	1	1	1	1
VP0585	acetoin utilization protein AcuB	459	611857	1	1	1	1	1
VP0586	hypothetical protein	1161	612621	1	1	1	1	1
queA | VP0587	S-adenosylmethionine:tRNA ribosyltransferase-isomerase	1053	614087	1	1	1	1	1
tgt | VP0588	queuine tRNA-ribosyltransferase	1134	615288	1	1	2	3	3
yajC | VP0589	preprotein translocase subunit YajC	330	616587	1	1	1	1	1
secD | VP0590	preprotein translocase subunit SecD	1857	616938	1	1	1	1	1
secF | VP0591	preprotein translocase subunit SecF	948	618809	1	1	1	1	1
VP0592	hypothetical protein	120	619836	1	1	1	1	1
VP0593	inositol monophosphatase	804	619979	1	1	1	1	1
VP0594	RNA methyltransferase	720	621014	1	1	1	1	1
VP0595	hypothetical protein	507	621859	1	1	1	1	1
VP0596	cysteine desulfurase	1215	622394	1	1	1	1	1
VP0597	scaffold protein	384	623646	1	1	1	1	1
VP0598	HesB family protein	324	624101	1	1	1	1	1
hscB | VP0599	co-chaperone HscB	516	624480	1	1	1	1	1
hscA | VP0600	chaperone protein HscA	1854	625017	1	1	1	1	1
VP0601	ferredoxin	339	626883	1	1	1	1	1
VP0602	hypothetical protein	195	627266	1	1	1	1	1
VP0603	aminopeptidase	1299	627632	1	1	1	1	1
ndk | VP0604	nucleoside diphosphate kinase	426	629017	1	1	1	1	1
VP0605	ribosomal RNA large subunit methyltransferase N	1128	629662	1	1	1	1	1
VP0606	hypothetical protein	138	630942	1	1	1	1	1
VP0607	hypothetical protein	951	631203	1	1	1	1	1
ispG | gcpE | VP0608	4-hydroxy-3-methylbut-2-en-1-yl diphosphate synthase	1119	632160	1	1	1	1	1
hisS | VP0609	histidyl-tRNA synthetase	1269	633305	1	1	2	1	1
VP0610	hypothetical protein	615	634699	1	1	1	1	1
VP0611	outer membrane protein assembly complex subunit YfgL	1161	635329	1	1	2	2	2
engA | yfgK; yphC | VP0612	GTP-binding protein EngA	1497	636657	1	1	1	1	1
VP0613	hypothetical protein	882	638387	1	1	2	2	3
VP0614	hypothetical protein	225	639562	1	1	1	1	1
xseA | VP0615	exodeoxyribonuclease VII large subunit	1332	639808	1	1	1	1	1
VP0616	inosine 5'-monophosphate dehydrogenase	1473	641366	1	1	1	1	1
guaA | VP0617	GMP synthase	1554	642937	1	1	1	1	1
VP0618	hypothetical protein	1521	644656	1	1	1	1	1
VP0619	chitinase	1725	646391	1	1	1	1	1
VP0620	hypothetical protein	591	648287	1	1	1	1	1
VP0621	nonspecific acid phosphatase	981	649063	1	1	1	1	1
VP0622	sodium/alanine symporter	1548	650148	1	1	1	1	1
VP0623	D-amino acid dehydrogenase small subunit	1257	652000	1	1	2	2	2
VP0624	LysR family transcriptional regulator	924	653361	1	1	1	1	2
VP0625	hypothetical protein	579	654437	1	1	2	2	1
VP0626	hypothetical protein	1137	655018	1	1	1	1	1
VP0627	hypothetical protein	129	656215	1	1	1	1	1
VP0628	hypothetical protein	1746	656309	1	1	2	1	1
VP0629	homocysteine synthase	1269	658344	1	1	1	1	1
VP0630	hypothetical protein	1332	659821	1	1	1	1	1
VP0631	hypothetical protein	840	661143	1	1	1	1	1
VP0632	Na+/H+ antiporter	1431	662058	1	1	1	1	1
VP0633	integral membrane protein	612	663592	1	1	2	2	2
VP0634	hypothetical protein	1533	664402	1	1	1	1	2
VP0635	LysR family transcriptional regulator	891	666070	1	1	2	2	2
VP0636	outer membrane protein A	564	667360	1	1	1	1	1
VP0637	hypothetical protein	741	668498	1	1	1	1	1
VP0638	resolvase	651	669568	1	1	2	T	T
VP0639	hypothetical protein	201	670366	1	1	2	1	1
VP0640	hypothetical protein	162	670580	1	1	1	1	1
VP0641	hypothetical protein	612	671228	1	1	1	1	1
VP0642	ribonuclease H	498	672008	1	1	T	T	T
VP0643	hypothetical protein	1800	672556	1	1	1	1	1
smpB | VP0644	SsrA-binding protein	486	674836	1	1	2	1	1
VP0645	hypothetical protein	444	675440	1	1	1	2	1
VP0646	hypothetical protein	348	675873	1	1	1	1	1
VP0647	small protein A	360	676321	1	1	1	1	1
VP0648	recombination and repair protein	1665	676920	1	1	1	1	1
VP0649	hypothetical protein	1260	678752	1	1	1	1	1
ppnK | VP0650	inorganic polyphosphate/ATP-NAD kinase	885	680193	1	1	1	1	1
VP0651	heat shock protein GrpE	597	681223	1	1	1	1	1
VP0652	hypothetical protein	1275	682237	1	1	2	2	2
dnaK | VP0653	molecular chaperone DnaK	1914	683859	1	1	1	1	1
VP0654	molecular chaperone DnaJ	1146	685977	1	1	1	1	1
VP0655	hypothetical protein	105	687119	1	1	1	1	1
VP0656	fimbrial assembly protein PilE	432	687192	1	1	1	1	1
VP0657	type IV pilin	558	687685	1	2	1	1	1
VP0658	hypothetical protein	627	688251	1	1	1	2	1
VP0659	hypothetical protein	1308	688877	1	1	2	1	1
VP0660	type IV pilin	411	690174	1	1	1	1	1
VP0661	hypothetical protein	180	690617	1	1	1	1	1
VP0662	hypothetical protein	1560	690872	1	1	1	1	1
VP0663	hypothetical protein	486	692635	1	1	1	1	1
VP0664	hypothetical protein	135	693178	1	1	1	1	1
VP0665	transglycosylase	1590	693621	1	1	1	1	1
VP0666	phosphoribosylformylglycinamidine synthase	3909	695498	1	1	1	2	1
VP0667	hypothetical protein	303	699676	1	1	1	1	1
VP0668	hypothetical protein	546	700066	1	1	1	1	1
VP0669	hypothetical protein	1071	700720	1	1	2	1	3
VP0670	hypothetical protein	540	702121	1	1	1	1	1
VP0671	aminoacyl-histidine dipeptidase	1473	702737	1	1	1	1	1
VP0672	hypothetical protein	1290	705233	1	1	1	1	1
VP0673	xanthine-guanine phosphoribosyltransferase	465	706791	1	1	1	1	1
frsA | VP0674	fermentation/respiration switch protein	1248	707347	1	1	1	2	2
VP0675	DNA-binding transcriptional regulator Crl	390	708711	1	1	1	1	2
VP0676	gamma-glutamyl kinase	1140	709222	1	1	1	1	1
proA | VP0677	gamma-glutamyl phosphate reductase	1251	710379	1	1	1	1	1
nrdR | VP0678	transcriptional regulator NrdR	450	711757	1	1	1	1	1
VP0679	riboflavin-specific deaminase	1125	712214	1	1	1	2	1
VP0680	riboflavin synthase subunit alpha	654	713351	1	1	1	1	1
VP0681	3,4-dihydroxy-2-butanone 4-phosphate synthase	1110	714174	1	1	2	1	3
ribH | VP0682	6,7-dimethyl-8-ribityllumazine synthase	471	715453	1	1	1	1	1
nusB | VP0683	transcription antitermination protein NusB	468	715923	1	1	1	1	1
VP0684	thiamine monophosphate kinase	966	716474	1	1	1	2	2
VP0685	phosphatidylglycerophosphatase A	507	717477	1	1	1	1	1
VP0686	1-deoxy-D-xylulose-5-phosphate synthase	1866	718060	1	1	1	2	2
VP0687	geranyltranstransferase	885	719946	1	1	2	1	1
VP0688	exodeoxyribonuclease VII small subunit	243	720852	1	1	1	1	1
VP0689	flagellar motor protein PomA	762	721356	1	1	1	2	1
motB | VP0690	flagellar motor protein MotB	948	722133	1	1	1	1	1
VP0691	thiamine biosynthesis protein ThiI	1449	723376	1	1	1	1	1
VP0692	DNA-binding transcriptional activator GcvA	921	725372	1	T	1	1	1
VP0693	hypothetical protein	624	726273	1	T	1	1	1
VP0694	hypothetical protein	399	726886	1	1	1	1	1
VP0695	RNA 2'-O-ribose methyltransferase	1092	727281	1	1	1	1	1
VP0696	minor nuclease C1B isoform	753	728464	1	T	1	1	1
xni | exo | VP0697	exonuclease IX	783	729410	1	T	1	1	2
VP0698	hypothetical protein	1362	730266	1	1	1	1	1
VP0699	GGDEF family protein	1566	731917	1	1	1	1	1
VP0700	hypothetical protein	2283	733581	1	1	2	2	2
queF | VP0701	7-cyano-7-deazaguanine reductase	846	736026	1	1	1	1	1
VP0702	SecY interacting protein Syd	546	736980	1	1	1	1	1
VP0703	hypothetical protein	777	737528	1	1	1	1	1
metQ | VP0704	DL-methionine transporter substrate-binding subunit	810	738409	1	1	2	1	1
VP0705	ABC transporter permease	678	739251	1	1	2	2	1
metN | VP0706	DL-methionine transporter ATP-binding subunit	1035	739918	1	1	2	1	1
VP0707	hypothetical protein	117	741104	1	1	1	1	1
VP0708	D,D-heptose 1,7-bisphosphate phosphatase	552	741295	1	1	1	1	1
treR | VP0709	trehalose repressor	948	741949	1	1	1	1	1
VP0710	PTS system trehalose(maltose)-specific transporter subunits IIBC	1425	743073	1	1	1	1	1
VP0711	trehalose-6-phosphate hydrolase	1686	744585	1	1	1	1	1
VP0712	hypothetical protein	900	746375	1	1	1	1	1
VP0713	hypothetical protein	1521	747406	1	1	1	1	1
VP0714	hypothetical protein	603	749017	1	1	1	1	1
glyA | VP0715	serine hydroxymethyltransferase	1251	749967	1	1	1	1	1
VP0716	lipoyl synthase	966	751480	1	1	1	1	2
lipB | VP0717	lipoate-protein ligase B	663	752442	1	1	1	1	1
VP0718	hypothetical protein	279	753281	1	1	1	1	1
VP0719	D-alanyl-D-alanine carboxypeptidase	1179	753698	1	1	2	1	3
VP0720	rare lipoprotein A	804	754969	1	T	2	2	2
VP0721	rod shape-determining protein RodA	1122	755775	1	T	1	1	1
VP0722	penicillin-binding protein 2	1926	756896	1	T	2	1	1
VP0723	rRNA large subunit methyltransferase	471	758851	1	1	1	1	1
VP0724	hypothetical protein	318	759326	1	1	1	1	1
holA | VP0725	DNA polymerase III subunit delta	1020	759734	1	1	1	1	1
VP0726	rare lipoprotein B	543	760759	1	1	1	1	1
leuS | VP0727	leucyl-tRNA synthetase	2574	761473	1	2	1	1	1
VP0728	hypothetical protein	471	764202	1	1	1	1	1
lnt | VP0729	apolipoprotein N-acyltransferase	1518	764769	1	1	1	1	2
VP0730	hemolysin	900	766326	1	1	1	1	1
VP0731	metalloprotease	465	767332	1	1	1	1	1
VP0732	PhoH family protein	1098	767799	1	T	2	1	1
VP0733	(dimethylallyl)adenosine tRNA methylthiotransferase	1425	768970	1	T	1	1	1
VP0734	hypothetical protein	147	770420	1	1	1	1	1
VP0735	2-octaprenyl-3-methyl-6-methoxy-1,4-benzoquinol hydroxylase	1176	770653	1	1	1	1	1
VP0736	hypothetical protein	261	774537	1	X	2	1	1
ychF | VP0737	GTP-dependent nucleic acid-binding protein EngD	1092	774802	1	X	1	1	2
VP0738	peptidyl-tRNA hydrolase	591	775904	1	X	1	1	1
VP0739	ribose-phosphate pyrophosphokinase	945	776646	1	T	2	1	1
ipk | VP0740	4-diphosphocytidyl-2-C-methyl-D-erythritol kinase	888	777619	1	1	1	1	1
lolB | VP0741	molecular chaperone LolB	639	778488	1	1	1	1	1
hemA | VP0742	glutamyl-tRNA reductase	1257	779261	1	1	1	1	1
prfA | VP0743	peptide chain release factor 1	1089	780547	1	2	1	1	1
VP0744	HemK protein	858	781639	1	1	1	1	1
VP0745	hypothetical protein	384	782538	1	1	1	1	1
VP0746	hypothetical protein	810	782927	1	1	1	1	1
VP0747	2-dehydro-3-deoxyphosphooctonate aldolase	852	783791	1	1	1	2	1
ushA | VP0748	bifunctional UDP-sugar hydrolase/5'-nucleotidase periplasmic	1683	784866	1	1	1	2	2
VP0749	hypothetical protein	474	786657	1	1	2	1	3
VP0750	pseudouridine synthase	1116	787187	1	1	1	1	1
VP0751	hypothetical protein	582	788402	1	X	2	1	1
VP0752	hypothetical protein	141	789115	1	1	1	1	1
VP0753	hypothetical protein	873	789897	1	1	1	1	1
VP0754	hypothetical protein	108	791175	1	1	1	1	1
VP0755	N,N'-diacetylchitobiase	2652	791330	1	1	1	1	1
VP0756	hypothetical protein	693	794418	1	1	2	2	2
VP0757	hypothetical protein	450	795175	1	1	1	1	1
VP0758	cation transporter E1-E2 family ATPase	2736	795646	1	1	1	1	1
VP0759	hypothetical protein	144	798649	1	1	1	1	1
VP0760	chitoporin	1122	798857	1	1	1	1	1
VP0761	hypothetical protein	594	800104	1	1	1	1	1
gltX | VP0762	glutamyl-tRNA synthetase	1425	800876	1	1	1	1	1
VP0763	hypothetical protein	120	802721	1	1	1	1	1
VP0764	outer membrane protein OmpA	960	802938	1	1	1	1	2
VP0765	hypothetical protein	108	804000	1	1	1	1	1
VP0766	hypothetical protein	582	804141	1	1	1	1	1
VP0767	hypothetical protein	1134	805173	1	1	1	1	1
VP0768	hypothetical protein	639	806477	1	1	1	2	2
VP0769	hypothetical protein	432	807125	1	1	1	1	1
VP0770	polar flagellar FlgN	426	807670	1	1	1	1	1
VP0771	polar flagellar FlgM	318	808122	1	1	1	1	1
flgA | VP0772	flagellar basal body P-ring biosynthesis protein FlgA	747	808567	1	1	1	1	2
VP0773	chemotaxis CheV	927	809390	1	1	1	1	2
VP0774	chemotaxis methyltransferase CheR	828	810328	1	1	1	2	1
flgB | VP0775	flagellar basal-body rod protein FlgB	396	811468	1	1	1	1	1
flgC | VP0776	flagellar basal body rod protein FlgC	414	811869	1	1	1	1	2
flgD | VP0777	flagellar basal body rod modification protein	708	812300	1	1	1	1	1
flgE | VP0778	flagellar hook protein FlgE	1314	813039	1	1	1	1	1
VP0779	hypothetical protein	87	814441	1	1	1	1	1
flgF | VP0780	flagellar basal body rod protein FlgF	750	814647	1	1	1	1	1
flgG | VP0781	flagellar basal body rod protein FlgG	789	815415	1	1	2	2	2
flgH | VP0782	flagellar basal body L-ring protein	780	816234	1	1	1	1	1
flgI | VP0783	flagellar basal body P-ring biosynthesis protein FlgA	1092	817058	1	1	1	1	1
flgJ | VP0784	flagellar rod assembly protein/muramidase FlgJ	927	818166	1	1	1	1	1
flgK | VP0785	flagellar hook-associated protein FlgK	1941	819254	1	1	1	1	1
flgL | VP0786	flagellar hook-associated protein FlgL	1194	821208	1	1	1	1	1
VP0787	hypothetical protein	105	822480	1	1	1	1	1
VP0788	flagellin	1155	822837	1	1	1	1	1
VP0789	hypothetical protein	186	824266	1	1	1	1	1
VP0790	flagellin	1137	824663	1	1	2	T	T
VP0791	flagellin	1125	825916	1	1	2	1	1
VP0792	hypothetical protein	90	827037	1	1	1	1	1
VP0793	PTS system glucose-specific transporter subunit	510	827134	1	1	1	1	1
VP0794	phosphoenolpyruvate-protein phosphotransferase	1725	827765	1	1	1	1	1
VP0795	phosphocarrier protein HPr	258	829630	1	1	1	1	1
VP0796	hypothetical protein	183	830000	1	1	1	1	1
VP0797	cysteine synthase A	969	830186	1	1	1	2	1
VP0798	sulfate transport protein CysZ	744	831318	1	1	1	1	1
VP0799	cell division protein ZipA	951	832311	1	1	2	1	3
ligA | VP0800	NAD-dependent DNA ligase LigA	2013	833351	1	1	1	2	3
VP0801	hypothetical protein	129	835441	1	1	1	1	1
VP0802	hypothetical protein	1410	835874	1	1	1	1	1
VP0803	hypothetical protein	144	837314	1	1	1	1	1
VP0804	hypothetical protein	462	838050	1	1	1	1	1
VP0805	hypothetical protein	918	838521	1	1	1	1	1
VP0806	hypothetical protein	855	839599	1	1	1	1	1
VP0807	hypothetical protein	66	840647	1	1	1	1	1
VP0808	short chain dehydrogenase	828	840902	1	1	2	3	3
VP0809	sugar nucleotide epimerase	918	841768	1	1	1	1	1
VP0811	hypothetical protein	516	842913	1	1	2	1	1
VP0810	PTS system mannose-specific, factor IIC	735	842971	1	1	1	1	1
VP0812	hypothetical protein	792	843702	1	1	1	1	1
VP0813	nitrogen regulatory protein P-II family protein	351	844483	1	1	1	1	1
VP0814	hypothetical protein	408	844830	1	1	1	1	1
VP0815	hypothetical protein	210	845380	1	1	1	1	1
VP0816	phosphodiesterase	546	845659	1	1	2	2	1
VP0817	selenoprotein W-like protein	279	846263	1	1	1	1	1
VP0818	hypothetical protein	756	846563	1	1	1	1	1
VP0819	ToxS protein	516	847365	1	1	1	1	1
VP0820	ToxR protein	879	847892	1	1	1	1	1
VP0821	heat shock protein 90	1905	849041	1	1	1	1	1
adk | VP0822	adenylate kinase	645	851266	1	1	1	1	1
hemH | VP0823	ferrochelatase	963	852016	1	1	2	1	1
VP0824	permease	1389	853054	1	1	1	1	1
rfaH | VP0825	transcriptional activator RfaH	501	854776	1	1	1	1	1
asnB | VP0826	asparagine synthetase B	1665	855392	1	1	1	1	1
VP0827	glutathione-regulated potassium-efflux system protein KefB	1590	857299	1	1	2	1	1
VP0828	N-acetylglucosamine repressor	1215	858970	1	1	1	2	1
nagA | VP0829	N-acetylglucosamine-6-phosphate deacetylase	1137	860187	1	1	2	1	1
VP0830	hypothetical protein	234	861326	1	1	1	1	1
VP0831	PTS system N-acetylglucosamine-specific transporter subunit IIABC	1572	861813	1	1	1	1	1
VP0832	glutaminyl-tRNA synthetase	1671	863620	1	1	1	1	1
fur | VP0833	ferric uptake regulator	450	865420	1	1	1	1	1
VP0834	hypothetical protein	504	866069	1	1	1	1	1
VP0835	flavodoxin FldA	534	866623	1	1	1	1	1
VP0836	hypothetical protein	222	867205	1	1	1	1	1
VP0837	esterase/lipase YbfF	768	867539	1	1	1	1	1
VP0838	replication initiation regulator SeqA	543	868399	1	1	1	1	1
VP0839	phosphoglucomutase	1647	869036	1	1	1	1	2
VP0840	hypothetical protein	771	870747	1	1	1	1	1
VP0841	hypothetical protein	759	871655	1	1	1	1	1
gltA | VP0842	type II citrate synthase	1290	872495	1	1	1	1	1
sdhC | VP0843	succinate dehydrogenase cytochrome b556 large membrane subunit	393	874180	1	1	1	1	1
VP0844	succinate dehydrogenase, hydrophobic membrane anchor protein	345	874566	1	1	2	2	2
sdhA | VP0845	succinate dehydrogenase flavoprotein subunit	1767	874911	1	1	1	2	1
sdhB | VP0846	succinate dehydrogenase iron-sulfur subunit	711	876692	1	1	2	2	2
sucA | VP0847	2-oxoglutarate dehydrogenase E1	2826	877572	1	1	2	2	3
VP0848	dihydrolipoamide succinyltransferase	1206	880426	1	1	1	2	1
sucC | VP0849	succinyl-CoA synthetase subunit beta	1167	881826	1	1	1	1	1
VP0850	succinyl-CoA synthetase subunit alpha	873	882992	1	1	1	1	1
VP0851	zinc ABC transporter permease	786	884002	1	1	1	1	1
VP0852	zinc ABC transporter ATP-binding protein	789	884780	1	1	1	1	1
VP0853	zinc ABC transporter periplasmic zinc-binding protein	879	885647	1	1	2	1	1
VP0854	AraC family transcriptional regulator	3393	886715	1	1	2	2	3
VP0855	hypothetical protein	96	890329	1	1	2	1	1
VP0856	hypothetical protein	132	890772	1	1	1	1	1
VP0857	ferrous iron transport protein A	228	890989	1	1	1	1	1
VP0858	ferrous iron transport protein B	2277	891216	1	1	1	1	1
VP0859	hypothetical protein	231	893489	1	1	1	1	1
VP0860	histidine triad family protein	447	893838	1	1	1	1	1
argS | VP0861	arginyl-tRNA synthetase	1734	894392	1	1	2	2	1
VP0862	hypothetical protein	90	896255	1	1	1	1	1
VP0863	hypothetical protein	600	896346	1	1	1	1	1
purU | VP0864	formyltetrahydrofolate deformylase	834	897019	1	1	2	1	2
VP0865	ATP-dependent helicase DinG	1911	898070	1	1	2	1	1
VP0866	hypothetical protein	702	900037	1	1	2	2	2
VP0867	hypothetical protein	306	900790	1	1	1	1	1
VP0868	outer membrane lipoprotein Slp	558	901135	1	1	1	1	1
VP0869	hypothetical protein	855	901698	1	1	1	1	1
VP0870	long-chain-fatty-acid--CoA ligase	1692	902659	1	1	1	1	2
VP0871	ribonuclease D	1167	904382	1	T	1	1	1
minE | VP0872	cell division topological specificity factor MinE	264	905636	1	X	1	2	1
VP0873	septum site-determining protein MinD	813	905902	1	X	1	1	1
minC | VP0874	septum formation inhibitor	663	906732	1	X	1	2	1
VP0875	hypothetical protein	285	907592	1	T	1	1	1
VP0876	lytic murein transglycosylase	972	907921	1	1	2	3	3
VP0877	LysR family transcriptional regulator	945	908967	1	1	1	1	1
VP0878	NupC family protein	1200	910217	1	1	1	1	1
VP0879	bifunctional 5,10-methylene-tetrahydrofolate dehydrogenase/ 5,10-methylene-tetrahydrofolate cyclohydrolase	861	911485	1	1	1	2	1
VP0880	hypothetical protein	1692	912790	1	1	1	2	2
VP0881	3-oxoacyl-ACP synthase	1224	914577	1	1	1	1	1
fabG | VP0882	3-ketoacyl-ACP reductase	726	915797	1	1	1	1	1
VP0883	beta-hydroxydecanoyl-ACP dehydrase	465	916519	1	1	1	1	1
VP0884	3-oxoacyl-ACP synthase	1188	916976	1	1	1	1	1
VP0885	lipoprotein	612	918184	1	1	1	1	1
VP0886	hypothetical protein	2343	918792	1	1	1	2	1
VP0887	hypothetical protein	621	921106	1	1	1	1	1
VP0888	hypothetical protein	447	921726	1	1	1	1	1
VP0889	histidine ammonia-lyase protein	1554	922172	1	1	1	1	1
VP0890	hypothetical protein	1716	923709	1	1	1	1	1
VP0891	(3R)-hydroxymyristoyl-ACP dehydratase	369	925408	1	1	2	3	3
VP0892	surfactin synthetase	1371	925787	1	1	1	2	2
VP0893	hypothetical protein	561	927192	1	1	1	1	1
VP0894	acyl carrier protein	258	927752	1	1	1	1	1
VP0895	acyl carrier protein	261	928025	1	1	1	1	1
VP0896	phospholipid biosynthesis acyltransferase	780	928299	1	1	1	1	1
VP0897	hypothetical protein	576	929063	1	1	1	1	1
VP0898	lipoprotein	399	929868	1	1	1	1	1
VP0899	O-methyltransferase	1086	930277	1	1	2	1	1
VP0900	oxidoreductase	1245	931371	1	1	1	1	1
VP0901	hypothetical protein	741	932810	1	1	2	2	2
VP0902	hemolysin	1353	933540	1	1	2	1	1
VP0903	RhlE protein	1236	935077	1	1	1	1	1
VP0904	KtrA protein	663	936564	1	1	1	2	2
VP0905	KtrB protein	1368	937223	1	T	2	1	1
VP0906	hypothetical protein	204	938772	1	X	1	1	1
VP0907	hypothetical protein	2805	939066	1	2	3	1	1
VP0908	sugar transport system permease	813	942046	1	1	1	2	2
VP0909	hypothetical protein	1470	943037	1	1	1	2	1
VP0910	C4-dicarboxylate-binding periplasmic protein	999	944704	1	1	1	1	1
VP0911	C4-dicarboxylate transport protein DctQ	675	945792	1	1	1	1	1
VP0912	C4-dicarboxylate transport protein	1362	946470	1	1	1	2	1
VP0913	hypothetical protein	192	947909	1	1	1	1	1
VP0914	C4-dicarboxylate transport transcriptional regulatory protein	1338	948138	1	1	2	2	2
VP0915	C4-dicarboxylate transport sensor protein	1803	949480	1	1	1	1	1
tig | VP0916	trigger factor	1305	951808	1	1	1	2	3
clpP | VP0917	ATP-dependent Clp protease proteolytic subunit	603	953242	1	1	1	1	1
clpX | VP0918	ATP-dependent protease ATP-binding subunit ClpX	1281	953916	1	1	1	1	1
VP0919	ATP-dependent protease LA	2352	955328	1	T	1	1	2
VP0920	DNA-binding protein HU-beta	273	957872	1	T	1	1	1
VP0921	peptidyl-prolyl cis-trans isomerse D	1860	958344	1	1	1	1	2
VP0922	hypothetical protein	300	960339	1	1	1	1	1
VP0924	hypothetical protein	609	960729	1	1	1	1	2
VP0923	hypothetical protein	615	961284	1	1	1	1	1
VP0925	deoxyguanosinetriphosphate triphosphohydrolase-like protein	1323	961908	1	1	2	1	1
VP0926	hypothetical protein	621	963255	1	1	2	1	1
VP0927	aminotransferase	1215	963930	1	1	1	1	1
VP0928	menaquinone-specific isochorismate synthase	1308	965361	1	1	1	2	2
VP0929	2-succinyl-5-enolpyruvyl-6-hydroxy-3- cyclohexene-1-carboxylate synthase	1716	966665	1	1	1	2	3
VP0930	acyl-CoA thioester hydrolase	795	968367	1	1	1	1	1
VP0931	naphthoate synthase	867	969188	1	1	1	1	1
VP0932	O-succinylbenzoate synthase	990	970181	1	1	1	1	1
VP0933	O-succinylbenzoic acid--CoA ligase	1443	971155	1	1	1	1	1
VP0934	hypothetical protein	129	972684	1	1	1	1	1
VP0935	hypothetical protein	102	972829	1	1	1	1	1
VP0936	hypothetical protein	933	972923	1	1	2	1	1
VP0937	hypothetical protein	1875	973984	1	1	1	1	2
VP0938	hypothetical protein	591	975876	1	1	1	1	1
VP0939	hypothetical protein	873	976756	1	T	1	1	1
VP0940	hypothetical protein	1095	979303	1	1	1	1	1
VP0941	multidrug resistance protein	3114	980397	1	1	1	1	1
VP0942	fimbrial protein	198	983732	1	1	1	1	1
VP0943	hypothetical protein	90	983923	1	1	1	1	1
VP0944	outer membrane protein	576	984020	1	1	1	1	1
VP0945	hypothetical protein	360	984769	1	1	1	1	1
VP0946	cysteine synthase/cystathionine beta-synthase family protein	1095	985191	1	1	1	1	1
VP0947	AsnC family transcriptional regulator	465	986425	1	1	1	1	1
VP0948	hypothetical protein	3072	987318	1	1	2	3	4
VP0949	acyl-CoA thioesterase	861	990454	1	1	1	2	1
VP0950	lipoprotein-like protein	435	991626	1	1	1	1	1
VP0951	methylated-DNA-protein-cysteine methyltransferase-like protein	303	992090	1	1	2	2	1
VP0952	hypothetical protein	744	992661	1	1	1	1	1
VP0953	hypothetical protein	2004	993565	1	1	1	2	3
VP0954	RNA methyltransferase	735	995935	1	1	1	1	1
VP0955	ferredoxin	324	996761	1	1	1	1	1
VP0956	hypothetical protein	1620	997290	1	1	1	1	1
VP0957	hypothetical protein	192	998910	1	1	1	1	1
VP0958	inosine monophosphate dehydrogenase-like protein	420	999253	1	1	1	1	1
zntA | VP0959	zinc/cadmium/mercury/lead-transporting ATPase	2307	999855	1	1	1	1	2
VP0960	uridine phosphorylase	759	1002472	1	1	1	1	1
VP0961	hypothetical protein	141	1003235	1	1	1	1	1
VP0962	hypothetical protein	1161	1003421	1	1	1	1	1
VP0963	methyl-accepting chemotaxis protein	1992	1004735	1	1	1	1	1
VP0964	Hit family protein	351	1006963	1	1	1	1	1
VP0965	hypothetical protein	1398	1007388	1	1	1	1	1
VP0966	hypothetical protein	393	1008785	1	1	1	1	1
VP0967	hypothetical protein	591	1009244	1	1	2	1	1
VP0968	hypothetical protein	882	1009859	1	1	2	1	1
VP0969	hypothetical protein	540	1010815	1	1	1	1	1
VP0970	hypothetical protein	141	1011398	1	1	1	2	1
VP0971	NADH dehydrogenase	1290	1011891	1	1	1	2	2
VP0972	hypothetical protein	132	1013149	1	1	2	1	1
VP0973	ribosomal-protein-serine acetyltransferase	549	1013311	1	1	1	2	1
VP0974	hypothetical protein	810	1014071	1	1	1	1	1
VP0975	transcription-repair coupling factor	3462	1014846	1	1	1	1	1
VP0976	hypothetical protein	570	1018313	1	1	1	1	1
VP0977	hypothetical protein	1218	1019138	1	1	1	1	1
VP0978	ABC transporter ATP-binding protein	708	1020348	1	1	1	1	1
VP0979	outer membrane-specific lipoprotein transporter subunit LolE	1245	1021058	1	1	1	1	1
VP0980	hypothetical protein	510	1022507	1	1	1	1	1
VP0981	Rec2-like protein	2259	1023025	1	1	2	1	2
VP0982	lipid transporter ATP-binding/permease	1749	1025315	1	1	1	1	2
lpxK | VP0983	tetraacyldisaccharide 4'-kinase	1008	1027069	1	1	1	1	1
VP0984	3-deoxy-manno-octulosonate cytidylyltransferase	756	1028236	1	1	1	1	1
VP0985	SpoVR family protein	1560	1029069	1	1	1	1	1
VP0986	hypothetical protein	1272	1030640	1	1	2	2	3
VP0988	hypothetical protein	1935	1031959	1	1	1	2	1
VP0987	hypothetical protein	183	1033892	1	1	1	1	1
VP0989	hypothetical protein	105	1033996	1	1	1	1	1
VP0990	hypothetical protein	501	1034382	1	1	1	1	1
VP0991	hypothetical protein	669	1035037	1	1	1	1	1
pflA | VP0992	pyruvate formate lyase-activating enzyme 1	741	1035866	1	1	1	1	1
VP0993	hypothetical protein	987	1036753	1	1	2	1	1
VP0994	formate acetyltransferase	2277	1037883	1	1	2	1	1
VP0995	hypothetical protein	1548	1040466	1	1	1	2	3
VP0996	54 kDa polar flagellar sheath protein A	1461	1042470	1	1	1	1	1
VP0997	hypothetical protein	171	1044002	1	1	1	1	1
VP0998	amino acid ABC transporter ATP-binding protein	771	1044165	1	1	1	1	1
VP0999	amino acid ABC transporter substrate-binding protein	777	1045013	1	1	1	1	1
VP1000	amino acid ABC transporter permease	741	1045871	1	1	2	2	2
VP1001	amino acid ABC transporter permease	678	1046615	1	1	2	1	1
VP1002	hypothetical protein	2721	1047439	1	2	3	4	4
VP1003	exonuclease III	807	1050256	1	1	1	2	1
VP1004	hypothetical protein	165	1051153	1	1	1	1	1
VP1005	primosomal replication protein N''	546	1051317	1	1	1	1	1
VP1006	hypothetical protein	786	1051859	1	1	1	1	1
dinG | VP1007	ATP-dependent DNA helicase DinG	2076	1052659	1	1	1	1	1
VP1008	outer membrane porin protein	1080	1055153	1	1	2	1	1
VP1009	hypothetical protein	654	1056492	1	1	1	1	1
VP1010	pseudouridine synthase	717	1057244	1	1	2	3	3
VP1011	isocitrate dehydrogenase	2226	1058272	1	1	1	1	1
VP1012	cold shock-like protein CspD	240	1060628	1	1	1	1	1
clpS | VP1013	ATP-dependent Clp protease adaptor protein ClpS	321	1061546	1	1	1	1	1
clpA | VP1014	ATP-dependent Clp protease ATP-binding subunit	2271	1061914	1	2	3	1	3
VP1015	hypothetical protein	1041	1064317	1	1	1	1	1
infA | VP1016	translation initiation factor IF-1	219	1065426	1	1	1	1	1
VP1017	arginyl-tRNA-protein transferase	702	1065726	1	1	1	1	1
aat | VP1018	leucyl/phenylalanyl-tRNA--protein transferase	711	1066424	1	1	1	1	1
VP1019	outer membrane protein	480	1067171	1	1	1	1	1
VP1020	3-phosphoshikimate 1-carboxyvinyltransferase	1281	1067812	1	1	2	1	1
VP1021	hypothetical protein	249	1069150	1	1	1	1	1
VP1022	DNA topoisomerase I	2631	1069863	1	1	2	1	3
glgC | VP1023	glucose-1-phosphate adenylyltransferase	1218	1073090	1	1	2	1	1
glgA | VP1024	glycogen synthase	1458	1074297	1	1	2	3	3
VP1025	beta-ketoadipate enol-lactone hydrolase	804	1075877	1	1	1	1	1
VP1026	hypothetical protein	321	1076722	1	1	2	1	1
VP1027	hypothetical protein	693	1077042	1	1	1	1	1
VP1028	hypothetical protein	591	1077946	1	1	1	2	1
VP1029	hypothetical protein	186	1078529	1	1	1	2	1
VP1030	LacI family transcription regulator	1005	1079009	1	1	1	1	1
torD | VP1031	chaperone protein TorD	648	1080451	1	1	1	1	1
VP1032	DNA-binding transcriptional regulator TorR	714	1081364	1	1	1	2	1
VP1033	hypothetical protein	786	1082147	1	1	1	1	1
VP1034	metallothionein SmtA	792	1083047	1	1	1	1	1
VP1035	condesin subunit F	1338	1083841	1	1	1	1	1
VP1036	condesin subunit E	747	1085138	1	1	1	1	1
mukB | VP1037	cell division protein MukB	4464	1085887	1	1	2	2	1
VP1038	hypothetical protein	153	1090519	1	1	1	1	1
VP1039	hypothetical protein	45	1090813	1	1	1	1	1
VP1040	hypothetical protein	969	1090875	1	1	1	1	1
VP1041	gonadoliberin III-like protein	1506	1091847	1	1	1	1	1
VP1043	hypothetical protein	747	1093364	1	1	1	1	2
VP1042	hypothetical protein	162	1094058	1	1	1	1	1
VP1044	hypothetical protein	972	1094332	1	1	2	1	1
VP1045	hypothetical protein	738	1095416	1	1	1	1	1
VP1046	hypothetical protein	870	1096296	1	1	2	1	1
aspS | VP1047	aspartyl-tRNA synthetase	1779	1097436	1	1	1	1	1
ruvC | VP1048	Holliday junction resolvase	522	1099343	1	1	1	2	1
VP1049	hypothetical protein	1116	1099986	1	2	2	2	2
VP1050	hypothetical protein	378	1101061	1	1	1	1	1
ruvA | VP1051	Holliday junction DNA helicase RuvA	615	1101517	1	1	2	1	1
ruvB | VP1052	Holliday junction DNA helicase RuvB	1005	1102153	1	1	1	1	1
VP1053	cytochrome d ubiquinol oxidase subunit I	1617	1103588	1	1	2	1	1
VP1054	cytochrome d ubiquinol oxidase subunit II	1137	1105222	1	2	2	2	2
VP1055	hypothetical protein	303	1106471	1	1	1	1	1
VP1056	hypothetical protein	420	1106946	1	1	1	1	1
VP1057	TolQ protein	699	1107355	1	1	1	1	1
VP1058	TolR membrane protein	444	1108059	1	1	1	1	1
VP1059	TolA protein	1071	1108515	1	1	1	1	1
tolB | VP1060	translocation protein TolB	1353	1109596	1	1	1	1	2
VP1061	peptidoglycan-associated lipoprotein	525	1110979	1	1	1	1	1
VP1062	hypothetical protein	756	1111519	1	1	1	1	1
VP1063	quinolinate synthetase	1062	1112486	1	1	1	1	1
VP1064	potassium channels	1044	1113666	1	1	1	1	1
VP1065	hypothetical protein	417	1114709	1	1	1	1	1
VP1066	hypothetical protein	570	1115134	1	1	1	1	1
VP1067	hypothetical protein	1167	1115706	1	1	1	1	1
VP1068	hypothetical protein	612	1116946	1	1	1	1	2
VP1069	sensor histidine kinase	2421	1117611	1	1	2	2	1
VP1070	hypothetical protein	450	1120488	1	1	2	1	1
VP1071	hypothetical protein	1137	1121252	1	1	1	1	1
VP1072	helicase	1824	1122580	1	1	1	1	1
VP1073	immunity repressor protein	243	1124767	1	1	1	1	1
VP1074	hypothetical protein	390	1125131	1	1	1	1	2
VP1075	hypothetical protein	630	1125582	1	1	1	1	1
VP1076	hypothetical protein	585	1126513	1	1	1	1	1
VP1077	phage family integrase	1239	1127706	1	1	1	1	1
VP1078	hypothetical protein	750	1129015	1	1	1	1	1
VP1079	hypothetical protein	1875	1129807	1	1	1	1	1
VP1080	hypothetical protein	1419	1132416	1	1	2	1	1
VP1081	hypothetical protein	792	1134207	1	1	1	1	1
VP1082	hypothetical protein	579	1134995	1	1	1	1	1
VP1083	ATP-dependent DNA helicase	3420	1135576	1	1	1	1	1
VP1084	hypothetical protein	741	1139058	1	1	1	1	1
VP1085	hypothetical protein	1179	1139773	1	1	1	2	2
VP1086	hypothetical protein	459	1140932	1	1	1	1	1
VP1087	hypothetical protein	2010	1141491	1	1	2	3	1
VP1088	chemotaxis transducer	1638	1144081	1	1	1	1	1
VP1090	hypothetical protein	120	1145809	1	1	1	1	1
VP1089	hypothetical protein	129	1145915	1	1	1	1	1
VP1091	transmembrane protein affecting septum formation and cell membrane permeability	1140	1146143	1	1	1	1	1
VP1092	acridine efflux pump	3162	1147285	1	1	2	1	1
VP1093	transcriptional regulator	453	1150648	1	1	1	1	1
VP1094	hypothetical protein	990	1151175	1	1	2	1	1
VP1095	hypothetical protein	201	1152468	1	1	1	1	1
VP1096	tryptophanyl-tRNA synthetase II	1023	1152769	1	1	1	1	1
VP1097	ATP-dependent dsDNA exonuclease SbcC	1014	1153862	1	1	1	1	1
VP1098	phospholipase C	1329	1154818	1	1	1	1	1
VP1099	tRNA-(MS[2]IO[6]A)-hydroxylase	771	1156396	1	1	1	2	3
VP1100	hypothetical protein	765	1157291	1	1	1	1	1
cysB | VP1101	transcriptional regulator CysB	975	1158370	1	1	1	1	1
VP1102	hypothetical protein	1197	1159401	1	1	1	1	1
VP1103	alanine dehydrogenase	1125	1160690	1	1	2	3	4
VP1104	leucine-responsive transcriptional regulator	495	1161971	1	1	1	1	1
VP1105	DNA translocase FtsK	3087	1162618	1	1	1	1	1
lolA | VP1106	outer-membrane lipoprotein carrier protein	627	1165779	1	1	1	1	1
VP1107	recombination factor protein RarA	1350	1166412	1	1	1	1	1
VP1108	seryl-tRNA synthetase	1308	1167853	1	1	1	2	1
VP1109	hypothetical protein	987	1169246	1	1	1	1	1
VP1110	hypothetical protein	714	1170232	1	1	1	1	1
VP1111	hypothetical protein	267	1171086	1	1	1	1	1
VP1112	adenosylmethionine-8-amino-7-oxononanoate aminotransferase	1281	1171422	1	1	1	2	1
VP1113	biotin synthase	1053	1172832	1	1	1	1	1
VP1114	8-amino-7-oxononanoate synthase	1188	1173835	1	1	2	1	1
VP1115	biotin synthesis protein BioC	807	1175022	1	1	1	1	1
bioD | VP1116	dithiobiotin synthetase	708	1175804	1	1	1	2	1
VP1117	hypothetical protein	168	1176594	1	2	1	1	1
VP1118	heat shock protein HtpX	864	1177119	1	1	1	2	1
VP1119	transcriptional regulator	420	1178198	1	1	1	1	1
VP1120	short chain dehydrogenase	726	1178614	1	1	1	1	1
VP1121	hypothetical protein	1293	1179351	1	1	1	1	1
VP1122	hypothetical protein	840	1180624	1	1	1	1	1
VP1123	cyclopropane-fatty-acyl-phospholipid synthase	1257	1181457	1	1	1	1	2
VP1124	hypothetical protein	513	1182719	1	1	2	2	2
VP1125	hypothetical protein	561	1183224	1	1	1	1	1
VP1126	hypothetical protein	540	1183781	1	1	2	1	1
VP1127	hypothetical protein	150	1184328	1	1	1	1	1
VP1128	adenylosuccinate lyase	1371	1184447	1	1	1	1	1
VP1129	hypothetical protein	618	1185959	1	1	1	1	1
mnmA | VP1130	tRNA-specific 2-thiouridylase MnmA	1125	1186587	1	1	1	1	1
VP1131	hypothetical protein	270	1187901	1	1	1	1	1
VP1132	inosine-guanosine kinase	1305	1188288	1	1	1	1	1
VP1133	DNA-binding protein H-NS	408	1189718	1	1	2	2	1
VP1134	hypothetical protein	1602	1191017	1	1	2	1	1
VP1135	hypothetical protein	2373	1192724	1	1	1	1	2
VP1136	transcription regulator TxR	957	1195273	1	1	1	1	1
hisG | VP1137	ATP phosphoribosyltransferase	915	1196765	1	1	1	1	1
hisD | VP1138	histidinol dehydrogenase	1296	1197685	1	1	1	1	1
VP1139	histidinol-phosphate aminotransferase	1041	1198996	1	1	1	1	1
VP1140	imidazole glycerol-phosphate dehydratase/histidinol phosphatase	1074	1200102	1	1	2	2	2
hisH | VP1141	imidazole glycerol phosphate synthase subunit HisH	615	1201202	1	1	2	1	1
VP1142	1-(5-phosphoribosyl)-5-[(5- phosphoribosylamino)methylideneamino] imidazole-4-carboxamide isomerase	738	1201829	1	1	1	1	1
VP1143	imidazole glycerol phosphate synthase subunit HisF	774	1202548	1	1	1	1	1
VP1144	bifunctional phosphoribosyl-AMP cyclohydrolase/phosphoribosyl-ATP pyrophosphatase protein	636	1203318	1	2	1	3	3
VP1145	hypothetical protein	504	1204021	1	1	1	1	1
VP1146	hypothetical protein	93	1204496	1	1	2	2	1
VP1147	hypothetical protein	1215	1204598	1	1	2	2	2
VP1148	UDP-2,3-diacylglucosamine hydrolase	729	1205921	1	1	1	1	1
VP1149	peptidyl-prolyl cis-trans isomerase B	495	1206710	1	1	1	1	1
cysS | VP1150	cysteinyl-tRNA synthetase	1383	1207408	1	1	2	2	2
VP1151	thymidine kinase	579	1208873	1	1	1	1	2
VP1152	hypothetical protein	639	1209524	1	1	1	1	1
VP1153	hypothetical protein	828	1210159	1	1	1	1	1
VP1154	transcriptional regulator	885	1210995	1	1	1	1	1
VP1155	hypothetical protein	423	1211968	1	1	1	1	1
VP1156	DNA-binding protein inhibitor Id-2-like protein	237	1212475	1	1	1	1	1
VP1157	formate transporter 1	861	1213011	1	1	1	1	1
VP1158	hypothetical protein	138	1213944	1	1	1	1	1
VP1159	hypothetical protein	813	1214319	1	1	1	1	1
VP1160	NapE protein	180	1215592	1	1	1	1	1
VP1161	cytochrome c-type protein TorC	1185	1215822	1	1	2	1	3
VP1162	trimethylamine-N-oxide reductase	2463	1217031	1	1	1	1	1
VP1163	alpha-1,6-galactosidase	1740	1219738	1	1	2	3	2
VP1164	hypothetical protein	1215	1221563	1	1	1	1	1
VP1165	manganese-dependent inorganic pyrophosphatase	906	1222972	1	1	1	1	1
VP1166	hypothetical protein	390	1223953	1	1	1	1	1
VP1167	peptide ABC transporter ATP-binding protein	783	1224418	1	1	1	1	1
VP1168	peptide ABC transporter ATP-binding protein	996	1225197	1	1	2	1	1
VP1169	peptide ABC transporter permease	888	1226192	1	1	1	2	1
VP1170	peptide ABC transporter permease	963	1227066	1	1	1	1	1
VP1171	peptide ABC transporter periplasmic peptide-binding protein	1620	1228028	1	1	1	2	1
VP1172	psp operon transcriptional activator	1011	1229874	1	1	1	2	1
VP1173	phage shock protein A	672	1231117	1	1	1	1	1
pspB | VP1174	phage shock protein B	234	1231803	1	1	1	1	1
VP1175	phage shock protein C	420	1231999	1	1	1	1	1
VP1176	multidrug resistance protein	1032	1232580	1	1	1	1	1
VP1177	periplasmic linker protein	1086	1233613	1	1	2	1	1
VP1178	AcrB/AcrD/AcrF family transporter	3102	1234695	1	1	1	1	1
VP1179	DNA-3-methyladenine glycosidase I	567	1237873	1	1	1	1	1
VP1180	lipase chaperone	852	1238473	1	1	1	1	1
VP1181	lactonizing lipase	930	1239337	1	1	1	1	1
VP1182	cystathionine beta-lyase	1209	1240490	1	1	2	1	1
cls | VP1183	cardiolipin synthetase	1455	1241952	1	1	1	1	1
VP1184	sodium-dependent transporter	1431	1243778	1	1	1	1	1
VP1185	chemotaxis transducer	1620	1245445	1	1	1	1	1
VP1186	pseudouridine synthase	693	1247114	1	1	1	1	1
VP1187	hypothetical protein	933	1247838	1	1	1	1	1
VP1188	ferredoxin oxidoreductase protein	1056	1248861	1	1	1	1	1
VP1189	hydroxylamine reductase	1662	1249998	1	1	2	1	1
VP1190	anaerobic nitric oxide reductase transcription regulator	1530	1251834	1	1	1	1	1
VP1191	hypothetical protein	96	1253405	1	1	1	1	1
VP1192	outer membrane lipoprotein Pcp	480	1253576	1	1	1	1	2
VP1193	hypothetical protein	612	1254180	1	1	2	2	2
VP1194	ABC transporter ATP-binding protein	648	1254784	1	1	2	1	1
VP1195	ABC transporter permease	1710	1255397	1	1	1	1	1
VP1196	ABC transporter solute-binding protein	1161	1257116	1	1	1	1	1
VP1197	hypothetical protein	678	1258499	1	1	1	1	1
VP1198	reductase	771	1259246	1	1	1	1	1
VP1199	glutamate synthase small subunit	1797	1260013	1	1	2	3	2
VP1200	thiosulfate sulfurtransferase	984	1261831	1	1	1	1	1
VP1201	sensor-kinase	1689	1263231	1	1	1	1	1
VP1202	two-component response regulator	597	1264909	1	1	1	1	1
VP1203	heat shock protein HslJ	447	1265565	1	1	1	2	1
VP1204	hypothetical protein	249	1266201	1	1	1	1	1
VP1205	hypothetical protein	366	1266582	1	1	2	1	1
VP1206	hypothetical protein	147	1266996	1	1	1	1	1
ushA | VP1207	bifunctional UDP-sugar hydrolase/5'-nucleotidase periplasmic	1695	1267185	1	1	1	2	1
VP1208	amino group acetyl transferase	708	1269229	1	1	1	1	1
VP1209	transcriptional regulator	516	1269948	1	1	2	1	1
VP1210	50S ribosomal protein L25	279	1270604	1	1	1	1	1
VP1211	sensor histidine kinase	1350	1271167	1	1	1	1	1
VP1212	DNA-binding response regulator	660	1272506	1	1	1	1	1
VP1213	hypothetical protein	426	1273184	1	1	1	2	2
VP1214	helicase-like protein	1752	1273742	1	1	1	1	1
VP1215	ribosomal small subunit pseudouridine synthase A	702	1275615	1	1	2	1	1
VP1216	bicyclomycin/multidrug efflux system	1203	1276749	1	1	1	1	1
VP1217	hypothetical protein	738	1277873	1	1	1	1	1
VP1218	outer membrane protein	1983	1278697	1	1	2	2	2
VP1219	deca-heme c-type cytochrome	981	1280689	1	1	2	1	1
VP1220	83 kDa decaheme outer membrane cytochrome c	2265	1281723	1	1	1	1	1
VP1221	cytochrome subunit of sulfide dehydrogenase	624	1284440	1	1	1	2	1
VP1222	cytochrome c-type protein	585	1285086	1	1	1	1	1
VP1223	hypothetical protein	1479	1285627	1	1	1	1	1
VP1224	adhesin	1377	1287200	1	1	2	1	1
VP1225	ABC transporter ATP-binding protein	672	1288850	1	1	1	1	1
VP1226	hypothetical protein	2511	1289445	1	1	1	1	1
VP1227	hypothetical protein	1125	1291955	1	1	1	1	2
nhaA | VP1228	pH-dependent sodium/proton antiporter	1152	1293410	1	1	1	2	3
VP1229	Na+/H+-antiporter protein	627	1294988	1	1	1	1	1
VP1230	acyl-CoA dehydrogenase	2283	1295697	1	1	1	1	1
VP1231	trans-2-enoyl-CoA reductase	1203	1298156	1	1	1	1	1
VP1232	hypothetical protein	1683	1299437	1	1	1	1	1
grxA | VP1233	glutaredoxin	267	1301297	1	1	1	1	1
VP1234	hypothetical protein	96	1301583	1	1	1	1	1
VP1235	iron-containing alcohol dehydrogenase	1320	1301840	1	1	1	1	1
VP1236	DNA-binding transcriptional regulator HexR	855	1303225	1	1	1	1	1
VP1237	glutamate decarboxylase	1647	1304392	1	1	1	1	1
VP1238	hypothetical protein	513	1306199	1	1	1	1	1
VP1239	hypothetical protein	906	1306919	1	2	3	2	2
VP1240	hypothetical protein	921	1307932	1	1	1	1	1
VP1242	hypothetical protein	135	1309096	1	1	1	1	1
VP1241	hypothetical protein	588	1309223	1	1	1	1	1
VP1243	hypothetical protein	546	1309984	1	1	2	2	2
VP1244	response regulator	498	1310727	1	1	1	1	1
VP1245	response regulator	1941	1311221	1	1	2	1	1
VP1246	hypothetical protein	1266	1313348	1	1	1	1	1
VP1247	phosphoserine aminotransferase	1104	1314743	1	1	2	1	1
VP1248	D-serine dehydratase	1332	1315952	1	1	1	2	1
VP1249	cysteine/glutathione ABC transporter membrane/ATP-binding protein	1722	1317354	1	1	1	2	1
VP1250	cysteine/glutathione ABC transporter membrane/ATP-binding protein	1788	1319068	1	1	1	2	3
VP1251	thioredoxin reductase	960	1320959	1	1	1	2	3
VP1252	hypothetical protein	660	1322276	1	1	1	1	1
VP1253	NifS-like protein	1236	1322919	1	1	1	1	1
VP1254	hypothetical protein	825	1324247	1	T	2	1	1
VP1255	GGDEF family protein	1338	1325421	1	1	2	2	1
VP1256	NadC family protein	1371	1327132	1	1	1	1	1
VP1257	SanA protein	735	1328735	1	1	1	1	1
VP1258	malate dehydrogenase	1689	1329635	1	1	1	1	2
VP1259	ATP-dependent helicase	2355	1331538	1	1	2	3	4
VP1260	outer membrane phospholipase subunit A	810	1334027	1	1	1	2	1
VP1261	hypothetical protein	378	1335073	1	1	1	1	1
VP1262	alkaline phosphatase	1674	1335830	1	1	2	2	1
hemH | VP1263	phosphoribosylaminoimidazole-succinocarboxamide synthase	1104	1337584	1	1	1	1	2
VP1264	hypothetical protein	393	1338890	1	1	1	1	1
VP1265	hypothetical protein	201	1339687	1	1	1	1	1
VP1266	hypothetical protein	975	1340053	1	1	1	1	1
VP1267	lipoprotein	669	1341104	1	1	2	1	2
VP1268	hypothetical protein	696	1341951	1	1	1	1	2
VP1269	hypothetical protein	681	1342859	1	1	1	1	1
VP1270	hypothetical protein	3039	1343804	1	1	2	2	2
VP1271	hypothetical protein	462	1346912	1	1	1	1	1
VP1272	hypothetical protein	726	1347479	1	1	1	1	1
hutH | VP1273	histidine ammonia-lyase	1536	1348475	1	2	3	4	5
VP1274	urocanate hydratase	1698	1350022	1	1	1	1	1
VP1275	formimidoylglutamase	1023	1351804	1	1	1	1	1
VP1276	imidazolonepropionase	1251	1352828	1	2	1	1	1
VP1277	histidine utilization repressor	708	1354209	1	1	1	1	1
VP1278	SpoOM-like protein	744	1355165	1	1	1	1	1
VP1279	hypothetical protein	996	1355903	1	1	2	1	1
VP1280	threonyl-tRNA synthetase	1929	1357203	1	1	1	1	1
rpmI | VP1281	50S ribosomal protein L35	195	1359806	1	1	1	1	1
rplT | VP1282	50S ribosomal protein L20	354	1360041	1	1	1	1	1
VP1283	hypothetical protein	318	1360640	1	1	1	1	1
VP1284	hypothetical protein	810	1361432	1	1	1	1	1
VP1285	transcriptional regulator	861	1362493	1	1	1	1	1
VP1286	integral membrane protein	2382	1363551	1	1	2	2	1
VP1287	hypothetical protein	792	1365957	1	1	1	1	1
VP1288	hypothetical protein	1179	1366758	1	1	2	1	1
VP1289	GGDEF family protein	1146	1368111	1	1	1	1	1
pheS | VP1290	phenylalanyl-tRNA synthetase subunit alpha	984	1369542	1	1	1	1	1
pheT | VP1291	phenylalanyl-tRNA synthetase subunit beta	2406	1370544	1	1	1	1	1
VP1292	hypothetical protein	102	1372950	1	1	1	1	1
VP1293	hypothetical protein	879	1373132	1	1	1	1	1
ihfA | VP1294	integration host factor subunit alpha	297	1374557	1	1	1	1	1
VP1295	hypothetical protein	774	1374975	1	1	1	2	1
VP1296	thiopurine S-methyltransferase	651	1376066	1	1	1	1	1
purT | VP1297	phosphoribosylglycinamide formyltransferase 2	1176	1376818	1	1	1	1	1
VP1298	cytidine deaminase	888	1378141	1	1	1	1	1
VP1299	hypothetical protein	678	1379393	1	1	1	1	1
VP1300	hypothetical protein	375	1380072	1	1	1	1	1
sbcB | VP1301	exonuclease I	1422	1380502	1	1	1	1	1
VP1302	sodium/dicarboxylate symporter	1374	1382079	1	1	2	1	1
VP1303	hypothetical protein	696	1383645	1	1	1	1	1
cobT | VP1304	nicotinate-nucleotide--dimethylbenzimidazole phosphoribosyltransferase	1044	1385025	1	1	1	2	2
cobS | VP1305	cobalamin synthase	798	1386068	1	1	1	1	1
cobU | VP1306	adenosylcobinamide kinase	534	1386862	1	1	1	1	1
VP1307	alpha-ribazole-5'-phosphate phosphatase CobC	615	1387408	1	1	1	1	1
VP1308	oligopeptidase	1800	1388167	1	1	1	1	1
VP1309	hypothetical protein	165	1389991	1	1	1	1	1
VP1310	succinylglutamate desuccinylase	1029	1390397	1	1	1	1	1
VP1311	vtamin B12-transporter permease	1098	1391406	1	1	1	2	1
VP1312	vitamin B12-transporter ATPase	768	1392490	1	1	1	1	1
VP1313	hypothetical protein	576	1393336	1	1	1	1	1
VP1314	hypothetical protein	582	1394025	1	1	1	1	1
VP1315	multidrug resistance protein	1224	1394657	1	1	1	1	1
VP1316	LysR family transcriptional regulator	870	1395987	1	1	1	1	1
VP1317	glutaredoxin	231	1396911	1	1	1	1	1
VP1318	flippase	1491	1397447	1	1	1	2	3
VP1319	hypothetical protein	1140	1398942	1	1	2	1	1
VP1320	CDP-ribitol pyrophosphorylase	717	1400091	1	1	1	1	1
VP1321	dTDP-glucose 4-6-dehydratase	1047	1400800	1	1	1	2	1
VP1322	LicD1 protein	810	1401853	1	1	2	1	1
VP1323	hypothetical protein	516	1402812	1	1	2	1	1
VP1324	SAM-dependent methyltransferase	1128	1403314	1	1	1	1	1
VP1325	hypothetical protein	411	1404509	1	1	1	1	1
VP1326	hypothetical protein	1587	1404903	1	1	2	1	1
VP1327	hypothetical protein	765	1406784	1	1	1	1	1
VP1328	transcription regulator	675	1407573	1	1	1	1	1
VP1329	fatty aldehyde dehydrogenase	1527	1408415	1	1	1	2	3
VP1330	hydroxyproline-2-epimerase	1002	1409960	1	1	1	1	1
VP1331	D-amino acid dehydrogenase, small subunit	1257	1411072	1	1	1	2	1
VP1332	binding protein component of ABC transporter	1074	1412451	1	1	1	1	1
VP1334	hypothetical protein	96	1413542	1	1	1	1	1
VP1333	ornithine cyclodeaminase	975	1413605	1	1	2	2	1
VP1335	dihydrodipicolinate synthetase	915	1414636	1	1	1	1	1
VP1336	ABC transporter ATP-binding protein	1122	1415623	1	1	1	1	1
VP1337	permease	1281	1416741	1	1	1	1	1
VP1338	ABC transporter permease	849	1418024	1	1	1	1	2
VP1339	hypothetical protein	450	1418982	1	1	2	1	1
VP1340	collagenase	2445	1419730	1	1	2	3	4
VP1341	hypothetical protein	93	1422281	1	1	2	1	1
VP1342	aminopeptidase	1797	1422425	1	1	1	2	3
VP1343	oligopeptide ABC transporter ATP-binding protein	981	1424231	1	1	1	2	3
VP1344	oligopeptide ABC transporter ATP-binding protein	1107	1425221	1	1	1	1	1
VP1345	oligopeptide ABC transporter permease	933	1426215	1	1	1	1	1
VP1346	oligopeptide ABC transporter permease	921	1427157	1	1	1	1	1
VP1347	oligopeptide ABC transporter periplasmic oligopeptide-binding protein	1611	1428244	1	2	3	4	4
VP1348	M20A family peptidase	1107	1430122	1	1	2	1	1
VP1349	4-hydroxyphenylpyruvate dioxygenase	1074	1432044	1	1	1	2	1
VP1350	oxidoreductase	1131	1433110	1	1	1	1	1
VP1351	hypothetical protein	1038	1434250	1	1	1	1	1
VP1352	glutathione S-transferase	669	1435309	1	1	1	1	1
VP1353	hypothetical protein	660	1436164	1	1	1	1	1
VP1354	hypothetical protein	339	1436942	1	1	1	2	2
VP1355	hypothetical protein	1260	1437743	1	1	1	1	1
VP1356	hypothetical protein	1182	1439008	1	1	1	2	1
VP1357	hypothetical protein	903	1440200	1	1	2	2	2
VP1358	hypothetical protein	1374	1441204	1	1	1	1	1
VP1359	hypothetical protein	864	1442582	1	1	1	1	1
VP1360	hypothetical protein	213	1443458	1	1	1	1	1
VP1362	hypothetical protein	180	1443842	1	1	1	1	1
VP1361	ABC transport system permease	1074	1444008	1	1	1	1	1
VP1363	ABC transporter ATP-binding protein	807	1445091	1	1	1	2	1
VP1364	ABC transporter periplasmic substrate-binding protein	972	1445890	1	1	1	1	1
VP1365	hypothetical protein	1530	1450370	1	1	1	2	2
VP1366	pyridoxine kinase	852	1451987	1	1	1	1	1
VP1367	LysR family transcriptional regulator	900	1452962	1	1	2	1	1
VP1368	hypothetical protein	648	1453907	1	1	2	1	1
VP1369	hypothetical protein	366	1454667	1	1	1	1	1
VP1370	hypothetical protein	288	1455122	1	1	1	1	1
VP1371	phosphoglycerate mutase family protein	603	1455515	1	1	1	1	1
VP1372	hypothetical protein	339	1456263	1	1	1	2	1
VP1373	acetyltransferase	477	1456601	1	1	1	1	1
VP1374	transporter	1476	1457257	1	1	2	2	2
VP1375	sensor histidine kinase	1338	1458736	1	2	2	2	3
VP1376	chemotaxis protein CheY	474	1460060	1	1	1	1	1
VP1377	hypothetical protein	1800	1460642	1	1	1	2	1
VP1378	HD-GYP domain-containing protein	1212	1462787	1	1	1	1	1
VP1379	homoserine/homoserine lactone efflux protein	660	1464166	1	1	1	1	1
VP1380	hypothetical protein	1596	1464948	1	1	2	1	2
VP1381	pyruvate formate lyase activating enzyme	882	1466564	1	1	1	1	1
VP1382	LysR family transcriptional regulator	981	1467486	1	1	2	2	2
VP1383	hypothetical protein	753	1468883	1	1	1	1	2
VP1384	hypothetical protein	90	1469648	1	1	1	1	1
VP1385	hypothetical protein	975	1469834	1	1	1	1	1
VP1386	hypothetical protein	1341	1471123	1	2	2	2	2
VP1387	hypothetical protein	10239	1472460	1	1	T	T	T
VP1388	hypothetical protein	1767	1483439	1	1	1	1	1
VP1389	hypothetical protein	1128	1485278	1	1	1	2	1
VP1390	hypothetical protein	4743	1486402	1	1	2	3	4
VP1391	transcriptional regulator	1632	1491226	1	1	1	1	1
VP1392	ClpA/B-type protease	2673	1492844	1	1	1	2	2
VP1393	BfdA protein	519	1495971	1	1	1	1	1
VP1394	VgrG protein	2079	1496562	1	1	1	1	1
VP1395	hypothetical protein	486	1498640	1	1	2	1	1
VP1396	hypothetical protein	774	1499195	1	2	2	2	2
VP1397	hypothetical protein	600	1499937	1	2	2	2	2
VP1398	hypothetical protein	993	1500517	1	1	1	1	1
VP1399	hypothetical protein	945	1501502	1	1	1	1	1
VP1400	hypothetical protein	2061	1502624	1	1	1	1	1
VP1401	hypothetical protein	1575	1504684	1	1	1	2	1
VP1402	hypothetical protein	507	1506285	1	1	1	2	1
VP1403	hypothetical protein	1476	1506800	1	1	1	1	1
VP1404	hypothetical protein	465	1508283	1	1	2	1	1
VP1405	hypothetical protein	1749	1508758	1	1	1	1	1
VP1406	hypothetical protein	1032	1510470	1	1	1	1	1
VP1407	transcriptional regulator	453	1511565	1	1	1	1	1
VP1408	IcmF-like protein	3390	1512050	1	1	2	3	1
VP1409	hypothetical protein	1311	1515461	1	1	1	1	1
VP1410	hypothetical protein	612	1517264	1	1	1	2	1
VP1411	hypothetical protein	1515	1517885	1	1	1	1	1
VP1412	hypothetical protein	501	1519392	1	1	1	1	1
VP1413	hypothetical protein	1326	1519904	1	1	1	1	1
VP1414	hypothetical protein	807	1521211	1	1	1	1	1
VP1415	hypothetical protein	2205	1522119	1	1	2	1	1
VP1416	hypothetical protein	594	1524323	1	1	1	1	1
VP1417	hypothetical protein	582	1524886	1	1	1	1	1
VP1418	hypothetical protein	435	1525615	1	1	1	1	1
VP1419	hypothetical protein	567	1526430	1	1	1	1	1
VP1420	hypothetical protein	489	1527018	1	1	1	1	1
VP1421	hypothetical protein	294	1527691	1	1	1	1	1
VP1422	SM-20-like protein	603	1528144	1	1	1	1	1
VP1423	hypothetical protein	1266	1528811	1	1	2	1	1
VP1424	hypothetical protein	150	1530281	1	1	1	1	1
VP1425	alcohol dehydrogenase	1191	1530652	1	1	2	3	1
VP1426	tyrosine-specific transport protein	1206	1532018	1	1	1	1	1
VP1427	hypothetical protein	1125	1533464	1	1	1	1	2
VP1428	hypothetical protein	219	1534679	1	1	1	1	1
VP1429	hypothetical protein	102	1534875	1	1	1	1	1
VP1430	hypothetical protein	549	1535048	1	1	1	1	1
VP1431	ATP-binding protein of a transport system	1779	1535826	1	1	1	1	1
VP1432	ATP-binding protein of a transport system	1740	1537608	1	1	1	1	1
VP1433	hypothetical protein	108	1539410	1	1	1	1	1
VP1434	V10 pilin	492	1539621	1	1	1	1	1
VP1435	sodium/glutamate symporter	1344	1540349	1	1	2	1	1
VP1436	hypothetical protein	729	1542193	1	1	1	1	1
VP1437	hypothetical protein	204	1542957	1	1	1	1	1
VP1438	molecular chaperone DnaK	2808	1543259	1	1	1	1	1
VP1439	molecular chaperone DnaK	1944	1546128	1	1	1	1	1
VP1440	hypothetical protein	633	1548080	1	1	1	1	1
VP1441	GGDEF family protein	1542	1549002	1	1	1	2	1
VP1442	hypothetical protein	531	1550626	1	1	1	1	1
VP1443	hypothetical protein	495	1551342	1	1	1	1	1
VP1444	hypothetical protein	1950	1551871	1	1	1	1	2
VP1445	hypothetical protein	348	1553830	1	1	1	1	1
VP1446	hypothetical protein	1305	1554434	1	1	1	1	2
VP1447	anaerobic dimethyl sulfoxide reductase subunit A	2448	1556226	1	1	1	1	1
VP1448	anaerobic dimethyl sulfoxide reductase subunit B	630	1558673	1	1	1	1	1
VP1449	anaerobic dimethyl sulfoxide reductase subunit C	852	1559302	1	1	1	1	1
VP1450	component of anaerobic dehydrogenase	612	1560246	1	1	2	2	2
VP1451	ferredoxin-type protein NapF	498	1560844	1	1	2	1	1
acpD | VP1452	azoreductase	585	1561398	1	1	1	1	1
VP1453	ATP-dependent RNA helicase HrpA	3837	1562318	1	1	2	1	1
VP1454	hypothetical protein	480	1566339	1	1	1	1	1
VP1455	hypothetical protein	516	1567062	1	1	1	1	1
VP1456	BCCT family transporter	1689	1567854	1	1	1	2	1
VP1457	hypothetical protein	390	1569663	1	1	1	1	1
VP1458	hypothetical protein	639	1570071	1	1	1	2	1
VP1459	intercellular adhesion protein A	1239	1570720	1	1	1	2	2
VP1461	glycosyl transferase	1074	1571906	1	1	1	1	1
VP1460	hypothetical protein	102	1572956	1	1	2	1	1
VP1462	polysaccharide export protein	1434	1573260	1	1	2	3	1
VP1463	glycosyltransferase	1125	1574690	1	1	1	1	1
VP1464	ExoQ family protein	1299	1575930	1	1	2	3	2
VP1465	lipopolysaccharide biosynthesis protein	1488	1577291	1	1	1	1	1
VP1466	hypothetical protein	1173	1578714	1	1	1	1	1
VP1467	galactosyltransferase	1185	1579897	1	1	1	1	2
VP1468	hexosyltransferase	1071	1581232	1	1	1	1	1
VP1469	LuxO repressor protein	1545	1582277	1	1	1	1	2
VP1470	hypothetical protein	96	1584029	1	1	1	1	1
VP1472	phosphorelay protein	345	1584093	1	1	1	1	1
VP1471	hypothetical protein	159	1584333	1	1	1	1	1
VP1473	capsular polysaccharide biosynthesis	687	1584486	1	1	1	1	1
VP1474	capsule transport protein OtnA	2103	1585172	1	1	2	3	4
VP1475	hypothetical protein	903	1587271	1	1	1	1	1
VP1476	anti-sigma F factor antagonist	321	1588200	1	1	1	1	1
VP1477	DNA ligase	843	1588897	1	1	1	1	1
VP1478	hypothetical protein	1044	1589729	1	1	1	1	1
VP1479	multidrug efflux protein	1371	1590882	1	1	1	1	1
VP1480	riboflavin synthase subunit alpha	612	1592540	1	1	1	1	1
VP1481	hypothetical protein	867	1593738	1	1	1	1	1
VP1482	response regulator	972	1594829	1	1	2	2	2
VP1483	hypothetical protein	963	1595800	1	1	1	2	1
VP1484	hypothetical protein	345	1596903	1	1	1	1	1
VP1485	lipoprotein NlpC	480	1597310	1	1	1	1	1
VP1486	methyl-accepting chemotaxis protein	1596	1598362	1	1	1	1	1
VP1487	MutT/nudix family protein	420	1600165	1	1	1	1	1
VP1489	hypothetical protein	498	1600746	1	1	1	1	1
VP1488	hypothetical protein	441	1601232	1	1	1	1	1
VP1490	hypothetical protein	411	1601689	1	1	2	1	1
VP1491	hypothetical protein	219	1602144	1	1	2	1	1
VP1492	hypothetical protein	828	1602458	1	1	1	1	1
VP1493	hypothetical protein	750	1603440	1	1	1	1	1
VP1494	N-acetyl-D-glucosamine kinase	909	1604363	1	1	1	1	1
VP1495	hypothetical protein	267	1605476	1	1	1	1	1
VP1496	bifunctional molybdopterin-guanine dinucleotide biosynthesis protein MobB/MoeA	1779	1605817	1	1	2	1	2
mobA | VP1497	molybdopterin-guanine dinucleotide biosynthesis protein MobA	624	1607592	1	1	1	1	1
VP1498	ABC transporter ATP-binding protein	720	1608157	1	1	1	1	1
VP1499	ABC transporter permease	699	1608927	1	1	1	1	1
VP1501	hypothetical protein	819	1609632	1	1	2	3	1
VP1500	hypothetical protein	156	1610410	1	1	1	1	1
VP1502	sigma-54 dependent response regulator	1452	1610776	1	1	1	1	1
VP1503	sensor histidine kinase	2040	1612217	1	1	1	1	1
VP1505	hypothetical protein	120	1614418	1	1	1	1	1
VP1504	ABC transporter ATP-binding protein	1593	1614508	1	1	1	1	2
VP1506	formate dehydrogenase accessory protein	834	1616463	1	1	1	1	1
VP1507	hypothetical protein	123	1617486	1	1	1	1	1
VP1508	hypothetical protein	465	1617612	1	1	1	1	1
VP1509	hypothetical protein	630	1618066	1	1	1	1	1
VP1510	(Fe-S)-binding protein	1662	1619004	1	1	2	2	3
VP1511	formate dehydrogenase-specific chaperone	627	1620675	1	1	1	1	1
VP1512	hypothetical protein	204	1621372	1	1	1	1	1
VP1513	formate dehydrogenase large subunit	2856	1621586	1	1	2	1	3
VP1514	formate dehydrogenase, iron-sulfur subunit	609	1624453	1	1	1	1	1
VP1515	formate dehydrogenase, cytochrome b556 subunit	1053	1625076	1	1	1	1	1
VP1516	hypothetical protein	417	1626112	1	1	1	1	1
VP1517	Rhs-family protein	4146	1627036	1	1	2	1	1
VP1518	hypothetical protein	372	1631193	1	1	1	1	1
VP1519	hypothetical protein	345	1631736	1	1	1	1	1
VP1520	hypothetical protein	144	1632074	1	1	1	1	1
VP1521	hypothetical protein	900	1632235	1	1	2	2	2
VP1522	hypothetical protein	924	1633280	1	1	1	1	1
VP1523	ammonium transporter Amt	1284	1634487	1	1	1	1	1
VP1524	NAD-dependent deacetylase	726	1636144	1	2	2	2	2
VP1525	spermidine/putrescine ABC transporter periplasmic spermidine/putrescine-binding protein	1038	1636943	1	1	1	1	1
VP1526	spermidine/putrescine ABC transporter periplasmic spermidine/putrescine-binding protein	1068	1638231	1	1	1	1	1
potC | VP1527	spermidine/putrescine ABC transporter membrane protein	771	1639369	1	1	1	1	1
potB | VP1528	spermidine/putrescine ABC transporter membrane protein	861	1640139	1	1	1	1	1
potA | VP1529	putrescine/spermidine ABC transporter ATPase protein	1134	1640980	1	1	1	1	1
VP1530	hypothetical protein	798	1642497	1	1	1	1	1
VP1531	Bax protein	837	1643287	1	1	1	2	1
VP1532	hypothetical protein	660	1644136	1	1	1	1	1
VP1533	C32 tRNA thiolase	894	1644986	1	1	1	1	2
VP1534	hypothetical protein	90	1645853	1	1	1	1	1
VP1535	universal stress protein UspE	948	1645975	1	1	2	2	2
VP1536	fumarate/nitrate reduction transcriptional regulator	747	1647102	1	1	1	1	1
VP1537	hypothetical protein	678	1647939	1	1	1	1	1
VP1538	FixS-like protein	165	1648625	1	1	1	1	1
VP1539	cation transporter E1-E2 family ATPase	2364	1648804	1	1	1	1	1
VP1540	hypothetical protein	477	1651172	1	1	1	1	1
VP1541	cytochrome c oxidase subunit CcoP	975	1651739	1	1	1	1	1
VP1542	cytochrome c oxidase subunit CcoQ	174	1652713	1	1	1	1	1
VP1543	cbb3-type cytochrome c oxidase subunit II	621	1652896	1	1	1	1	1
VP1544	cbb3-type cytochrome c oxidase subunit I	1434	1653529	1	1	1	1	1
VP1545	hypothetical protein	387	1655183	1	1	1	1	1
VP1546	hypothetical protein	1182	1655683	1	1	1	2	2
VP1547	sensor histidine kinase/response regulator	1731	1656854	1	1	1	1	1
VP1549	bacteriophage f237 ORF10	369	1658752	1	1	2	1	1
VP1548	hypothetical protein	141	1659028	1	1	1	1	1
VP1550	hypothetical protein	216	1659277	1	1	1	1	1
VP1551	bacteriophage f237 ORF1	1209	1659416	1	1	1	T	2
VP1552	bacteriophage f237 ORF2	360	1660628	1	1	1	X	1
VP1553	bacteriophage f237 ORF3	231	1660991	1	1	1	X	1
VP1554	bacteriophage f237 ORF4	246	1661227	1	1	1	1	1
VP1555	hypothetical protein	111	1661485	1	1	1	1	1
VP1556	bacteriophage f237 ORF5	1515	1661641	1	1	1	T	1
VP1557	bacteriophage f237 ORF6	345	1663157	1	1	2	X	2
VP1558	bacteriophage f237 ORF7	1386	1663506	1	1	2	T	1
VP1559	hypothetical protein	144	1664891	1	1	1	T	1
VP1560	hypothetical protein	117	1665005	1	1	2	1	2
VP1561	bacteriophage f237 ORF8	1494	1665561	1	1	1	T	1
VP1562	bacteriophage f237 ORF9	366	1667115	1	1	2	1	1
VP1563	hypothetical protein	429	1667809	1	1	1	1	1
VP1564	hypothetical protein	1467	1668234	1	1	1	1	1
VP1565	hypothetical protein	186	1669948	1	1	1	1	1
VP1566	structural protein P5	471	1670355	1	1	2	3	T
VP1567	hypothetical protein	1146	1670828	1	2	3	4	T
VP1568	hypothetical protein	717	1671945	1	1	2	3	4
VP1569	phage-like protein	318	1672658	1	1	1	1	1
VP1570	hypothetical protein	162	1673012	1	1	1	1	1
VP1571	hypothetical protein	375	1673153	1	1	2	3	4
VP1572	hypothetical protein	240	1673524	1	1	1	1	1
VP1573	hypothetical protein	144	1673727	1	1	2	1	1
VP1574	hypothetical protein	312	1673870	1	1	1	2	3
VP1575	major phage capsid protein	837	1674191	1	1	T	2	1
VP1576	hypothetical protein	105	1675132	1	1	1	1	1
VP1577	hypothetical protein	759	1675270	1	1	T	2	3
VP1578	hypothetical protein	453	1676000	1	1	2	1	3
VP1579	hypothetical protein	540	1676442	1	2	2	2	2
VP1580	hypothetical protein	312	1676956	1	1	2	3	4
VP1582	hypothetical protein	126	1677271	1	1	1	1	1
VP1581	hypothetical protein	129	1677371	1	1	1	1	1
VP1583	phage replication initiation protein	1818	1677485	1	1	2	3	T
VP1584	hypothetical protein	297	1679315	1	1	1	T	T
VP1585	hypothetical protein	192	1679608	1	1	1	1	1
VP1586	hypothetical protein	267	1679942	1	1	1	1	1
VP1587	hypothetical protein	375	1680424	1	1	1	1	1
VP1588	hypothetical protein	312	1680860	1	1	2	2	2
VP1589	hypothetical protein	450	1681182	1	1	1	1	1
VP1590	ATP-dependent protease LA-like protein	1638	1681842	1	1	2	2	2
VP1592	hypothetical protein	120	1683514	1	1	1	1	1
VP1591	3-hydroxydecanoyl-ACP dehydratase	519	1683550	1	1	1	1	1
VP1593	ribosome modulation factor	174	1684182	1	1	1	1	1
VP1594	hypothetical protein	1797	1684527	1	2	1	1	1
VP1595	ABC transporter ATPase	1920	1686331	1	1	2	2	1
VP1596	hypothetical protein	243	1688228	1	1	1	1	1
rlmL | VP1597	23S rRNA m(2)G2445 methyltransferase	2124	1688499	1	1	2	1	1
VP1598	hypothetical protein	93	1690635	1	1	1	1	1
VP1599	hypothetical protein	543	1691119	1	1	1	1	1
VP1601	dihydroorotate dehydrogenase 2	1011	1691830	1	1	1	1	1
VP1600	hypothetical protein	132	1692774	1	1	1	1	1
VP1602	NAD-glutamate dehydrogenase	4842	1693149	1	1	2	1	3
VP1603	hypothetical protein	219	1698192	1	1	1	1	1
pepN | VP1604	aminopeptidase	2607	1698476	1	2	3	3	4
VP1605	hypothetical protein	702	1701314	1	1	1	1	1
VP1606	carboxy-terminal protease	2007	1702174	1	T	2	1	2
VP1607	solute/DNA competence effector	630	1704198	1	T	1	1	1
VP1608	hypothetical protein	474	1704925	1	1	1	1	1
VP1609	ABC transporter ATP-binding protein	1797	1705491	1	1	2	1	1
VP1610	PqiA family protein	1248	1707312	1	1	2	3	1
VP1611	hypothetical protein	2649	1708552	1	1	2	1	3
yebU | VP1612	rRNA (cytosine-C(5)-)-methyltransferase RsmF	1437	1711331	1	1	1	1	1
VP1613	hypothetical protein	834	1713050	1	1	1	1	2
VP1614	hypothetical protein	1353	1714075	1	1	1	1	1
VP1615	hypothetical protein	498	1715445	1	1	1	1	1
VP1616	phospho-2-dehydro-3-deoxyheptonate aldolase	1053	1716325	1	1	1	1	1
VP1617	nucleotide-binding protein	483	1717412	1	1	1	1	1
VP1618	hypothetical protein	147	1717875	1	1	1	1	1
VP1619	uroporphyrin-III C-methyltransferase	921	1718023	1	1	2	1	1
VP1620	amino acid ABC transporter substrate-binding protein	1029	1719405	1	1	1	1	1
VP1621	amino acid ABC transporter permease	1206	1720662	1	1	1	1	1
VP1622	amino acid ABC transporter permease	1107	1721869	1	2	3	3	3
VP1623	amino acid ABC transporter ATP-binding protein	750	1722999	1	T	1	1	1
VP1624	TEGT family carrier/transport protein	669	1724000	1	T	1	1	1
VP1625	hypothetical protein	375	1724745	1	1	1	1	1
VP1626	sulfite reductase, gamma subunit-like protein	330	1725528	1	2	3	1	1
VP1627	acylphosphatase	273	1725860	1	1	1	1	1
VP1628	methyl-accepting chemotaxis protein	1404	1726224	1	1	2	1	1
VP1629	SAM-dependent methyltransferase	1257	1727748	1	1	1	1	1
VP1630	calcium-binding outer membrane-like protein	6666	1729061	1	T	X	X	X
VP1631	agglutination protein	1359	1736087	1	1	1	2	1
VP1632	outer membrane protein	645	1737421	1	1	1	1	1
VP1633	RTX toxin	9723	1738131	1	1	2	2	2
VP1634	agglutination protein	1311	1748241	1	1	1	1	1
VP1635	outer membrane protein	621	1749554	1	1	1	1	1
VP1636	hypothetical protein	354	1750325	1	1	1	1	1
VP1637	GGDEF family protein	1977	1750867	1	1	1	1	2
VP1638	queuosine biosynthesis protein QueC	699	1752852	1	1	1	2	1
VP1639	hypothetical protein	669	1753565	1	1	1	2	2
VP1640	hypothetical protein	810	1754381	1	1	1	1	1
VP1641	MutT/nudix family protein	1425	1755287	1	1	2	1	1
VP1642	trypsin	1551	1757057	1	1	1	1	1
VP1643	acetyltransferase	483	1758807	1	2	1	1	1
VP1644	PrpE protein	1905	1759485	1	1	1	1	1
VP1645	hypothetical protein	1197	1761420	1	2	1	1	1
VP1646	aconitate hydratase	2592	1762626	1	1	1	1	1
VP1647	methylcitrate synthase	1143	1765445	1	1	1	1	1
prpB | VP1648	2-methylisocitrate lyase	897	1766718	1	1	1	1	1
VP1649	GntR family transcriptional regulator	714	1767627	1	1	2	1	1
VP1650	hypothetical protein	417	1768605	1	1	1	1	1
VP1651	tricarboxylic transport TctC	972	1769271	1	1	2	3	2
VP1652	tricarboxylic transport TctB	501	1770478	1	1	1	1	1
VP1653	tricarboxylic transport TctA	1527	1770998	1	1	2	1	1
VP1654	hypothetical protein	777	1772786	1	1	1	1	1
VP1655	hypothetical protein	972	1773689	1	1	1	1	1
VP1656	translocator protein PopD	1005	1774890	1	1	1	1	1
VP1657	translocator protein PopB	1200	1775906	1	1	1	1	1
VP1658	low calcium response locus protein H	489	1777109	1	1	1	1	1
VP1659	hypothetical protein	1824	1777610	1	1	1	1	1
VP1660	type III secretion regulator	285	1779438	1	1	1	1	1
VP1661	LcrR	414	1779783	1	1	1	2	1
VP1662	low calcium response protein	2127	1780196	1	1	1	1	1
VP1663	YscY	345	1782306	1	1	1	1	1
VP1664	type III secretion protein	381	1782656	1	1	1	1	1
VP1665	type III secretion protein	372	1783033	1	1	1	1	1
VP1666	hypothetical protein	285	1783391	1	1	1	1	1
VP1667	outer membrane protein PopN	894	1783656	1	1	1	1	1
VP1668	type III secretion system ATPase	1323	1784736	1	1	2	1	1
VP1669	type III secretion protein YscO	462	1786055	1	1	1	2	1
VP1670	translocation protein in type III secretion	1341	1786526	1	1	2	2	1
VP1671	type III secretion system protein	987	1787842	1	1	2	3	1
VP1672	type III secretion system protein	651	1788825	1	1	1	1	1
VP1673	translocation protein in type III secretion	267	1789489	1	1	1	1	1
VP1674	translocation protein in type III secretion	786	1789752	1	1	1	1	1
VP1675	translocation protein in type III secretion	1056	1790553	1	1	1	2	1
VP1676	transcriptional regulator	918	1791719	1	1	1	1	1
VP1677	hypothetical protein	1020	1792660	1	T	1	1	2
VP1678	dienelactone hydrolase	939	1793748	1	1	1	1	1
VP1679	hypothetical protein	633	1794768	1	1	1	1	1
VP1680	hypothetical protein	1479	1795471	1	1	2	3	1
VP1682	hypothetical protein	459	1796959	1	1	1	1	1
VP1681	hypothetical protein	108	1797410	1	1	1	1	1
VP1683	hypothetical protein	978	1797645	1	1	2	1	1
VP1684	hypothetical protein	501	1798632	1	1	1	2	1
VP1685	hypothetical protein	174	1799149	1	1	1	1	1
VP1686	effector protein	1164	1799324	1	1	1	1	1
VP1687	type III chaperone	429	1800491	1	1	2	1	2
VP1688	type III secretion system protein	639	1801133	1	1	1	1	1
VP1689	type III secretion protein	714	1801750	1	1	1	1	1
VP1690	type III secretion lipoprotein	747	1802408	1	1	1	1	1
VP1691	type III export protein	345	1803154	1	1	1	1	1
VP1692	type III export protein	627	1803507	1	1	1	1	1
VP1693	type III secretion protein	360	1804130	1	1	1	1	1
VP1694	type III export protein YscF	249	1804493	1	1	1	1	1
VP1695	type III export protein PscD	1302	1804949	1	1	1	1	1
VP1696	type III secretion protein YscC	1899	1806256	1	1	1	2	2
VP1697	type III export apparatus protein NosA	429	1808142	1	1	1	1	1
VP1698	hypothetical protein	999	1808583	1	1	1	1	1
VP1699	transcriptional regulator ExsA	861	1809713	1	1	1	1	1
VP1700	lipoprotein VirG	417	1811194	1	1	1	1	1
VP1701	exoenzyme S synthesis protein C	447	1811999	1	1	1	2	1
VP1702	hypothetical protein	312	1812453	1	1	1	1	1
VP1703	aldehyde dehydrogenase	1521	1812873	1	1	1	1	1
VP1704	sigma-54 dependent transcriptional regulator	1761	1814629	1	1	2	1	3
VP1705	hypothetical protein	195	1816496	1	1	1	1	1
VP1706	hypothetical protein	204	1817168	1	1	1	1	1
VP1707	hypothetical protein	555	1817856	1	1	1	1	1
VP1708	6-phosphogluconate dehydrogenase	1449	1818645	1	1	2	2	2
VP1709	6-phosphogluconolactonase	717	1820133	1	1	1	1	2
VP1710	glucose-6-phosphate 1-dehydrogenase	1506	1820846	1	1	1	2	2
VP1711	response regulator	687	1823001	1	1	1	1	1
VP1712	sensor kinase CitA	1620	1823684	1	1	2	2	2
VP1713	hypothetical protein	1416	1826161	1	1	2	3	3
VP1714	hypothetical protein	981	1827580	1	1	1	1	1
VP1716	hypothetical protein	111	1828565	1	1	1	1	1
VP1715	hypothetical protein	1167	1828581	1	1	1	1	1
VP1717	hypothetical protein	1152	1829744	1	1	1	1	1
VP1718	cytochrome c551 peroxidase	1035	1831250	1	1	1	1	1
VP1719	aspartate kinase	1425	1832356	1	1	1	1	1
ectC | VP1720	L-ectoine synthase	387	1833872	1	1	1	1	1
VP1721	diaminobutyrate--2-oxoglutarate aminotransferase	1266	1834274	1	1	1	1	1
VP1722	L-2,4-diaminobutyric acid acetyltransferase	546	1835574	1	1	2	1	1
VP1723	BCCT family transporter	1662	1836409	1	1	1	2	1
VP1724	DNA polymerase III subunit epsilon	747	1838259	1	1	1	1	1
VP1725	hypothetical protein	1881	1839002	1	1	2	1	3
VP1726	glycine/betaine/proline ABC transporter	1188	1841321	1	1	1	1	1
VP1727	glycine betaine/L-proline transport system permease	1086	1842512	1	1	1	1	2
proX | VP1728	glycine betaine transporter periplasmic subunit	1008	1843590	1	1	1	1	2
VP1729	thermostable hemolysin delta-VPH	612	1844875	1	1	2	3	1
VP1730	long-chain-fatty-acid-CoA ligase	1560	1845567	1	1	1	1	1
VP1731	hypothetical protein	684	1847152	1	1	1	1	1
VP1732	short chain dehydrogenase	795	1847844	1	1	1	1	1
VP1733	hypothetical protein	573	1848716	1	1	2	3	3
VP1734	DNA-binding response regulator	657	1849292	1	1	1	1	2
VP1735	two-component sensor	1431	1849920	1	1	1	1	2
VP1736	hypothetical protein	1950	1851554	1	1	1	2	1
VP1737	hypothetical protein	366	1853662	1	1	1	1	1
VP1738	hypothetical protein	408	1854105	1	1	1	1	1
VP1739	hypothetical protein	735	1854594	1	1	1	1	1
VP1740	hypothetical protein	159	1855360	1	1	1	2	1
VP1741	sodium/alanine symporter	1377	1856266	1	1	1	1	1
VP1742	hypothetical protein	567	1857751	1	1	1	1	1
VP1743	hypothetical protein	636	1858318	1	1	1	1	1
VP1744	thermostable carboxypeptidase 1	1527	1859121	1	1	1	2	1
VP1745	lipid A biosynthesis lauroyl acyltransferase	960	1860738	1	1	1	1	1
VP1746	hypothetical protein	123	1862140	1	1	1	1	1
VP1747	amino acid transporter	1428	1862383	1	1	2	2	2
VP1748	hypothetical protein	405	1863865	1	1	1	1	1
VP1749	hypothetical protein	300	1863923	1	1	1	1	1
VP1750	hypothetical protein	111	1864500	1	1	1	1	2
VP1751	homoserine O-succinyltransferase	942	1864660	1	1	1	2	1
VP1752	fimbrial biogenesis and twitching motility protein	726	1865751	1	1	1	1	1
VP1753	alkylphosphonate ABC transporter	930	1866806	1	1	1	1	1
VP1754	hypothetical protein	2160	1867735	1	1	1	1	1
VP1755	histidine kinase	3156	1870069	1	1	1	1	1
VP1756	hypothetical protein	480	1873236	1	1	1	1	1
VP1757	hypothetical protein	1128	1873678	1	1	1	1	1
VP1758	galactoside O-acetyltransferase	390	1874881	1	1	1	1	1
VP1759	hypothetical protein	222	1875303	1	1	1	1	1
VP1760	adenylate cyclase	546	1876206	1	1	1	1	1
VP1761	PRS2 protein	456	1876839	1	1	1	1	1
VP1762	hypothetical protein	360	1877398	1	1	1	1	1
VP1763	MarR family transcriptional regulator	483	1877784	1	1	1	1	1
VP1764	transmembrane protein	888	1878387	1	1	1	1	1
VP1765	hypothetical protein	828	1879334	1	1	1	1	1
VP1766	alanyl-tRNA synthetase	642	1880296	1	1	1	1	1
VP1767	hypothetical protein	2211	1881069	1	1	1	1	1
VP1768	hypothetical protein	1509	1883792	1	1	1	2	1
VP1769	hypothetical protein	153	1885497	1	1	1	1	1
VP1770	manganese-dependent inorganic pyrophosphatase	954	1885653	1	1	1	1	1
VP1771	4-aminobutyrate aminotransferase	1272	1886933	1	1	1	2	1
VP1772	succinate-semialdehyde dehydrogenase	1446	1888219	1	1	X	X	X
VP1773	hypothetical protein	1083	1889701	1	1	X	X	X
VP1774	carbon-nitrogen hydrolase	867	1890796	1	1	X	X	X
VP1775	oxidoreductase	1278	1891680	1	1	X	X	X
VP1776	aldehyde dehydrogenase	414	1892995	1	2	X	X	X
VP1777	aldehyde dehydrogenase	1110	1893371	1	2	X	X	X
VP1778	DNA-binding transcriptional repressor PuuR	558	1894516	1	1	X	X	X
VP1779	glutamine amidotransferase	747	1895092	1	1	X	X	X
VP1780	hypothetical protein	183	1895873	1	1	X	X	X
VP1781	glutamine synthetase	1389	1896134	1	1	X	X	X
VP1782	hypothetical protein	1485	1897532	1	1	X	X	X
VP1783	hypothetical protein	501	1899108	1	1	X	X	X
VP1784	hypothetical protein	282	1899911	1	1	X	X	X
VP1785	hypothetical protein	90	1900170	1	1	X	X	X
VP1786	hypothetical protein	273	1900472	1	1	X	X	X
VP1787	transposase	852	1900885	1	1	1	1	1
VP1788	transposase	285	1901751	1	1	1	1	1
VP1789	hypothetical protein	495	1902266	1	1	1	1	1
VP1790	hypothetical protein	405	1902973	1	1	1	1	1
VP1791	hypothetical protein	516	1903526	1	1	1	1	1
VP1792	hypothetical protein	438	1904207	1	1	1	1	1
VP1793	hypothetical protein	216	1905223	1	1	1	1	1
VP1794	hypothetical protein	546	1905641	1	1	2	2	2
VP1795	hypothetical protein	93	1906226	1	1	1	1	1
VP1796	hypothetical protein	846	1906333	1	1	1	1	1
VP1797	hypothetical protein	372	1907308	1	1	1	2	1
VP1798	hypothetical protein	360	1907817	1	1	1	1	1
VP1799	hypothetical protein	111	1909032	1	1	1	1	1
VP1800	hypothetical protein	195	1909404	1	1	1	1	1
VP1801	hypothetical protein	471	1909835	1	1	1	1	1
VP1802	hypothetical protein	1551	1910524	1	1	1	1	1
VP1803	hypothetical protein	93	1912730	1	1	1	1	1
VP1804	hypothetical protein	393	1912850	1	1	1	1	1
VP1805	hypothetical protein	789	1913371	1	1	1	1	1
VP1806	hypothetical protein	186	1915016	1	1	1	1	1
VP1807	hypothetical protein	408	1915251	1	1	1	1	1
VP1808	hypothetical protein	681	1915820	1	1	1	1	1
VP1809	hypothetical protein	189	1916723	1	1	1	1	1
VP1810	hypothetical protein	279	1917023	1	1	1	1	1
VP1811	hypothetical protein	150	1917328	1	1	1	1	1
VP1812	hypothetical protein	1068	1917688	1	1	1	1	1
VP1813	hypothetical protein	390	1918881	1	1	2	1	1
VP1814	hypothetical protein	531	1919390	1	1	1	1	1
VP1815	hypothetical protein	429	1920083	1	1	1	1	1
VP1816	Hit protein involved in cell-cycle regulation	417	1920735	1	1	1	1	T
VP1817	hypothetical protein	498	1921289	1	1	1	1	1
VP1818	hypothetical protein	159	1922025	1	1	1	1	1
VP1819	hypothetical protein	447	1922430	1	1	1	2	1
VP1820	hypothetical protein	273	1922975	1	1	1	1	1
VP1821	YefM protein	300	1923237	1	1	1	1	1
VP1822	hypothetical protein	93	1923594	1	1	1	1	1
VP1823	hypothetical protein	1170	1923710	1	1	T	T	T
VP1824	hypothetical protein	651	1924950	1	1	1	T	T
VP1825	hypothetical protein	771	1925696	1	1	1	1	1
VP1826	hypothetical protein	822	1926537	1	1	2	1	1
VP1827	spermine/spermidine acetyltransferase BltD	549	1927502	1	1	1	1	1
VP1828	PnuC protein	378	1928198	1	1	1	1	1
VP1829	RelB protein/Vco27A protein	285	1928666	1	1	1	1	1
VP1830	hypothetical protein	279	1928947	1	1	1	1	1
VP1831	hypothetical protein	285	1929372	1	1	1	1	1
VP1832	hypothetical protein	477	1929820	1	1	1	1	1
VP1833	hypothetical protein	102	1930324	1	1	2	2	2
VP1834	hypothetical protein	243	1930441	1	1	2	2	2
VP1835	hypothetical protein	393	1931562	1	1	1	1	1
VP1836	hypothetical protein	93	1932612	1	1	1	1	1
VP1837	hypothetical protein	96	1932826	1	1	1	1	1
VP1838	hypothetical protein	93	1933192	1	1	1	1	1
VP1839	hypothetical protein	528	1933312	1	1	1	1	1
VP1840	hypothetical protein	600	1933966	1	1	1	1	1
VP1841	hypothetical protein	639	1934681	1	1	1	1	1
VP1842	RelB protein	354	1935447	1	1	1	1	1
VP1843	hypothetical protein	279	1935797	1	1	1	1	1
VP1844	hypothetical protein	402	1936227	1	1	1	1	1
VP1845	hypothetical protein	675	1936887	1	1	1	1	1
VP1846	hypothetical protein	96	1937580	1	1	1	1	1
VP1847	hypothetical protein	459	1937695	1	1	1	1	1
VP1848	hypothetical protein	675	1938305	1	1	1	1	1
VP1849	hypothetical protein	240	1939537	1	1	1	1	1
VP1850	acetyltransferase	429	1940031	1	1	1	1	1
VP1851	hypothetical protein	666	1940599	1	1	1	2	1
VP1852	hypothetical protein	696	1941471	1	1	2	T	T
VP1853	hypothetical protein	828	1942771	1	1	1	1	1
VP1854	hypothetical protein	408	1943745	1	1	1	1	1
VP1855	hypothetical protein	543	1944293	1	1	1	2	2
VP1856	hypothetical protein	123	1944811	1	1	1	1	1
VP1857	hypothetical protein	96	1944911	1	1	1	1	1
VP1858	hypothetical protein	180	1945048	1	1	1	1	1
VP1859	hypothetical protein	165	1945230	1	1	1	1	1
VP1860	hypothetical protein	510	1945526	1	1	1	1	1
VP1861	hypothetical protein	528	1946182	1	1	1	1	1
VP1862	threonine efflux protein	636	1946780	1	1	1	2	1
VP1864	hypothetical protein	414	1947586	1	1	1	1	1
VP1863	hypothetical protein	90	1947976	1	1	1	T	1
VP1865	site-specific recombinase IntIA	963	1948281	1	1	2	3	1
VP1866	hypothetical protein	474	1949294	1	1	2	2	2
VP1867	hypothetical protein	588	1949781	1	1	1	1	1
VP1868	ribosomal-protein-alanine acetyltransferase	585	1950370	1	1	1	1	1
VP1869	transcriptional regulator TyrR	1545	1950990	1	1	1	2	1
VP1870	hypothetical protein	1041	1952635	1	1	1	1	1
VP1871	hypothetical protein	1377	1953672	1	1	1	1	1
VP1872	hypothetical protein	186	1955260	1	1	1	1	1
VP1873	fumarate hydratase, class I	1518	1955619	1	1	1	1	1
VP1874	hypothetical protein	90	1957140	1	1	1	1	1
VP1875	para-aminobenzoate synthase component I	1365	1957408	1	1	1	1	1
VP1876	hypothetical protein	1701	1958900	1	1	1	1	2
VP1877	guanylate cyclase-like protein	540	1960608	1	1	1	1	1
VP1878	MutT/nudix family protein	600	1961432	1	1	1	1	1
VP1879	serine transporter	1254	1962386	1	1	1	1	1
VP1880	L-serine dehydratase 1	1362	1963738	1	1	1	2	2
VP1881	hypothetical protein	1716	1965403	1	1	2	1	2
VP1882	hypothetical protein	579	1967190	1	1	2	1	1
VP1883	6-pyruvoyl tetrahydrobiopterin synthase	414	1967851	1	1	1	1	1
VP1884	hypothetical protein	186	1968581	1	1	1	1	1
VP1885	hypothetical protein	129	1968788	1	1	1	1	1
VP1886	hypothetical protein	276	1968929	1	1	1	1	1
VP1887	hypothetical protein	135	1969279	1	1	1	2	1
VP1888	hypothetical protein	204	1970301	1	1	2	1	1
VP1889	cold shock transcriptional regulator CspA	213	1971411	1	1	1	1	1
VP1890	virulence-associated protein VacB/RNase R	2226	1971918	1	1	2	1	1
VP1891	hypothetical protein	270	1974926	1	1	1	1	1
VP1892	methyl-accepting chemotaxis protein	1626	1976393	1	1	1	1	1
asnC | VP1893	asparaginyl-tRNA synthetase	1401	1978207	1	1	2	2	2
VP1894	hypothetical protein	288	1979699	1	1	2	1	1
VP1896	GntR family transcriptional regulator	1392	1980023	1	1	1	1	1
VP1895	hypothetical protein	141	1981364	1	1	1	1	1
VP1897	hypothetical protein	234	1981590	1	1	1	1	1
VP1898	hypothetical protein	300	1982022	1	1	1	1	1
VP1899	hypothetical protein	141	1982453	1	1	1	1	1
VP1900	aromatic amino acid aminotransferase	1191	1982695	1	1	1	1	1
VP1901	outer membrane protein Ail and OmpX	666	1983985	1	1	1	1	1
VP1902	hypothetical protein	1890	1984821	1	2	1	1	1
VP1903	DNA polymerase III subunit epsilon	732	1986707	1	1	1	1	1
VP1904	methyl-accepting chemotaxis protein	1884	1987540	1	1	1	1	1
VP1905	BCCT family transporter	1572	1989650	1	1	1	1	1
VP1906	MarR family transcriptional regulator	477	1991617	1	1	1	1	1
VP1907	LuxR family transcriptional regulator	639	1992131	1	1	1	1	1
VP1908	sensor histidine kinase	1365	1992753	1	1	2	1	1
VP1909	hypothetical protein	1287	1994232	1	1	2	2	2
VP1910	hypothetical protein	540	1995531	1	1	1	1	1
VP1911	ABC transporter substrate-binding protein	1089	1996196	1	1	1	1	1
VP1912	hypothetical protein	390	1997772	1	1	1	1	2
VP1913	hypothetical protein	666	1998432	1	1	1	1	1
VP1914	glyoxylase	657	1999118	1	1	1	1	1
VP1915	hypothetical protein	561	1999871	1	1	1	1	1
VP1916	amidase	1590	2000602	1	1	1	1	1
VP1917	hypothetical protein	1083	2002296	1	1	1	1	1
VP1918	hypothetical protein	1038	2003359	1	1	2	1	1
VP1919	hypothetical protein	1428	2004407	1	1	1	1	1
VP1920	iron-regulated protein A	1290	2005874	1	1	1	1	1
ribA | VP1921	GTP cyclohydrolase II	597	2007313	1	1	1	1	1
VP1922	hypothetical protein	177	2008190	1	1	1	1	1
VP1923	NrfF protein	411	2008515	1	1	2	2	1
VP1924	thiol:disulfide interchange protein DsbE	534	2008912	1	1	1	1	1
VP1925	NrfE protein	1908	2009423	1	1	2	3	4
VP1926	formate dependent nitrate reductase NrfD	972	2011340	1	1	1	1	1
VP1927	nitrite reductase Fe-S protein NrfC	687	2012308	1	1	1	1	1
VP1928	cytochrome c nitrite reductase pentaheme subunit	579	2012996	1	1	1	1	1
nrfA | VP1929	cytochrome c552	1428	2014049	1	1	1	1	1
VP1930	hypothetical protein	552	2015593	1	1	1	1	1
VP1931	YfrE protein	708	2016177	1	1	1	1	1
VP1932	DNA gyrase subunit A	2637	2016922	1	1	1	1	1
VP1933	3-demethylubiquinone-9 3-methyltransferase	708	2019868	1	1	1	1	1
VP1934	ribonucleotide-diphosphate reductase subunit alpha	2283	2021077	1	1	1	2	1
nrdB | VP1935	ribonucleotide-diphosphate reductase subunit beta	1134	2023441	1	1	1	1	1
VP1936	iron-sulfur cluster-binding protein	279	2024574	1	1	1	1	1
VP1937	competence damage protein CinA	1233	2024925	1	1	1	2	1
VP1938	hypothetical protein	981	2026277	1	1	2	1	2
VP1939	hypothetical protein	513	2027482	1	1	1	1	1
VP1940	carboxynorspermidine decarboxylase	1134	2028072	1	1	2	1	1
VP1941	carboxynorspermidine dehydrogenase	1254	2029319	1	1	1	1	1
VP1942	diaminobutyrate-pyruvate transaminase & L-2,4-diaminobutyrate decarboxylase	2877	2030591	1	1	2	1	3
VP1943	CDP-diacylglycerol--glycerol-3-phosphate 3-phosphatidyltransferase	558	2035030	1	T	2	1	3
uvrC | VP1944	excinuclease ABC subunit C	1833	2035634	1	T	2	1	1
sirA; uvrY | VP1945	response regulator	645	2037468	1	1	1	1	1
VP1946	DNA polymerase II	2364	2038612	1	1	1	1	2
VP1947	hypothetical protein	768	2040972	1	1	1	1	1
VP1948	elongation factor P	567	2041926	1	1	1	1	1
VP1949	dsDNA-mimic protein	321	2042495	1	1	1	1	1
VP1950	hypothetical protein	162	2042827	1	1	1	1	1
VP1951	pseudouridine synthase	939	2042966	1	1	1	1	1
VP1952	hypothetical protein	711	2044249	1	1	1	1	1
VP1953	translation factor	621	2045055	1	1	1	1	1
VP1954	metal-dependent phosphoesterase YciV	858	2045785	1	1	1	1	1
VP1955	Trp operon leader peptide	126	2046738	1	1	1	1	1
VP1956	anthranilate synthase component I	1578	2047039	1	1	1	1	1
VP1957	anthranilate synthase component II	591	2048622	1	1	1	1	1
trpD | VP1958	anthranilate phosphoribosyltransferase	999	2049232	1	1	1	1	1
trpC; trpF | VP1959	bifunctional indole-3-glycerol phosphate synthase/phosphoribosylanthranilate isomerase	1446	2050238	1	1	1	2	1
VP1960	tryptophan synthase subunit beta	1191	2051724	1	1	1	1	1
trpA | VP1961	tryptophan synthase subunit alpha	807	2052914	1	1	1	1	1
VP1963	hypothetical protein	141	2053783	1	1	1	1	1
VP1962	transcriptional regulator	693	2053894	1	1	1	1	1
VP1964	long-chain-fatty-acid-CoA ligase	1542	2054705	1	1	1	1	1
VP1965	hypothetical protein	90	2056587	1	1	1	1	1
VP1966	proton/glutamate symporter	1302	2056746	1	1	1	2	1
VP1967	homoserine lactone synthase VanM	1182	2058203	1	1	1	1	1
VP1968	sensor protein LuxN	2553	2059377	1	1	1	2	2
VP1969	hypothetical protein	249	2062019	1	1	1	1	1
VP1970	intracellular septation protein A	564	2062489	1	1	1	1	1
VP1971	acyl-CoA hydrolase	396	2063210	1	1	1	1	1
VP1972	hypothetical protein	297	2063721	1	1	1	1	1
VP1973	hypothetical protein	393	2064021	1	1	1	1	1
VP1974	5-methyltetrahydropteroyltriglutamate-- homocysteine S-methyltransferase	2283	2064558	1	1	1	1	1
VP1975	hypothetical protein	120	2067093	1	1	1	1	1
VP1976	transcriptional activator MetR	912	2067286	1	1	1	1	1
VP1977	hypothetical protein	243	2068218	1	1	1	1	1
VP1978	hypothetical protein	687	2068792	1	1	2	1	1
VP1979	hypothetical protein	2457	2069643	1	1	1	1	2
VP1980	hypothetical protein	2334	2072532	1	1	1	1	1
VP1981	methyl-accepting chemotaxis protein	2097	2074996	1	1	1	1	1
VP1982	hypothetical protein	90	2077534	1	1	1	1	1
VP1983	two-component response regulator	678	2077653	1	1	1	1	2
VP1984	two-component sensor	1305	2078327	1	1	2	3	2
VP1985	hypothetical protein	1245	2079712	1	1	1	1	1
VP1986	hypothetical protein	1035	2081093	1	1	1	1	1
VP1987	hypothetical protein	549	2082167	1	1	1	1	1
VP1988	LysR family transcriptional regulator	861	2082860	1	1	1	1	1
VP1989	secretion protein	1065	2083820	1	1	1	1	1
VP1990	hypothetical protein	1020	2084894	1	1	2	2	1
VP1991	5-methyltetrahydropteroyltriglutamate-- homocysteine S-methyltransferase	1029	2086004	1	1	1	2	2
VP1992	hypothetical protein	975	2087063	1	1	1	2	2
[truncated: 4,190 more rows]

## Sheet: Chromosome II
Supplementary Table	Loci differences and presence/absense in Vp16, 17, and 18, compared to RIMD221633 - prototypic pandemic strain, chromosome II
All loci
	Chromosome II ( RIMD2210633) reference
coding regions (loci): 1752
Variable loci: 488
Matches loci: 1238
Each unique allele is defined a number starting at 1. Missing alleles are marked as 'X'. Truncated alleles (located at end of contig) are marked as 'T'.
Locus	Product	Sequence length	Genome position	Reference genome	74 (AN-5034)	1187 (VP16j)	1188 (VP17j)	1189 (VP18j)
VPA0001	hypothetical protein	1971	1150	1	1	1	2	1
VPA0002	hypothetical protein	471	3409	1	1	1	1	1
VPA0003	peptide ABC transporter ATP-binding protein	933	3876	1	1	2	1	2
VPA0004	peptide ABC transporter ATP-binding protein	894	4805	1	1	1	1	1
VPA0005	hypothetical protein	201	6022	1	1	1	1	1
VPA0006	GTP cyclohydrolase II	1107	6422	1	1	1	1	1
VPA0007	hypothetical protein	96	7497	1	1	1	1	1
VPA0008	amino acid ABC transporter periplasmic amino acid-binding portion	756	7634	1	1	2	1	2
VPA0009	two-component sensor	1899	8458	1	1	1	1	1
VPA0010	hypothetical protein	210	10458	1	1	2	1	1
VPA0011	hypothetical protein	717	10802	1	1	1	1	1
VPA0012	rod shape-determining protein RodA	1083	11595	1	1	1	2	3
VPA0013	hypothetical protein	303	12773	1	1	1	1	1
VPA0014	hypothetical protein	669	13135	1	1	1	1	1
VPA0016	hypothetical protein	93	13786	1	1	1	1	1
VPA0015	ABC transporter ATP-binding protein	699	13813	1	1	1	1	1
VPA0017	hypothetical protein	1269	14499	1	1	1	1	1
VPA0018	hypothetical protein	774	15760	1	1	1	2	1
VPA0019	hypothetical protein	1341	16566	1	1	1	1	1
VPA0020	hypothetical protein	1032	17907	1	1	1	1	1
VPA0021	response regulator	792	18940	1	1	1	1	1
VPA0022	hypothetical protein	636	19809	1	1	1	1	1
VPA0023	peptidyl-prolyl cis-trans isomerase B	495	20547	1	1	1	1	1
VPA0024	methyl-accepting chemotaxis protein	1662	21160	1	1	1	1	1
VPA0025	hypothetical protein	387	23001	1	1	2	1	3
VPA0026	hypothetical protein	828	23389	1	1	1	1	1
VPA0027	hypothetical protein	135	24113	1	1	1	1	1
VPA0028	antibiotic acetyltransferase	639	24466	1	1	1	1	1
VPA0029	hypothetical protein	141	25171	1	1	1	1	1
VPA0030	hypothetical protein	156	25362	1	1	1	1	1
VPA0031	sodium/glutamate symporter	1236	25649	1	1	1	1	1
VPA0032	hypothetical protein	834	26983	1	1	1	1	1
VPA0033	ABC transporter ATP-binding protein	858	27813	1	1	1	1	1
VPA0034	GntR family transcriptional regulator	381	28667	1	1	1	1	1
VPA0035	sodium/glutamate symporter	1227	29473	1	1	1	1	1
VPA0036	hypothetical protein	867	30877	1	1	1	1	1
VPA0037	hypothetical protein	114	31787	1	1	1	1	1
nagB | VPA0038	glucosamine-6-phosphate deaminase	801	31871	1	1	1	1	1
VPA0039	hypothetical protein	252	33057	1	1	1	1	1
VPA0040	hypothetical protein	354	33460	1	1	1	2	2
VPA0041	LysR family transcriptional regulator	900	33962	1	1	2	1	1
VPA0042	hypothetical protein	696	34981	1	1	1	1	1
VPA0043	hypothetical protein	444	35698	1	1	1	1	1
VPA0044	hypothetical protein	141	36354	1	1	2	3	1
VPA0045	ada regulatory protein	1368	36875	1	1	1	2	2
VPA0046	methylated-DNA-protein-cysteine S-methyltransferase	483	38239	1	1	1	1	1
VPA0048	hypothetical protein	114	38718	1	1	1	1	1
VPA0047	hypothetical protein	819	38821	1	1	1	1	1
VPA0049	hypothetical protein	609	39723	1	1	1	1	1
VPA0050	inner membrane protein	396	40533	1	1	2	1	1
VPA0051	NhaD	1266	40956	1	1	1	1	1
VPA0052	hypothetical protein	1026	42797	1	1	2	2	3
VPA0053	transcriptional regulator	591	44076	1	1	1	1	1
VPA0054	hypothetical protein	858	44787	1	1	1	1	1
VPA0055	chitinase	2547	45762	1	2	3	1	4
VPA0056	hypothetical protein	504	48678	1	1	1	1	1
VPA0057	hypothetical protein	285	49506	1	1	1	1	1
VPA0058	hypothetical protein	282	49961	1	1	1	1	1
VPA0059	GGDEF family protein	1158	50262	1	1	1	1	1
VPA0060	phage PP7 lysis protein	117	51666	1	1	1	1	1
VPA0061	hypothetical protein	1341	51995	1	1	1	1	1
VPA0062	ribosomal large chain pseudouridine synthase A	1680	53424	1	1	1	1	1
VPA0063	hypothetical protein	621	55221	1	1	1	1	1
VPA0064	hypothetical protein	867	55835	1	1	1	1	1
VPA0065	LysR family transcriptional regulator	888	56828	1	1	1	1	1
VPA0066	hypothetical protein	804	57811	1	1	1	1	1
VPA0067	hypothetical protein	405	58723	1	1	1	1	1
VPA0068	GGDEF family protein	1092	59137	1	1	1	1	1
VPA0069	hypothetical protein	462	60228	1	1	1	1	1
VPA0070	esterase	840	61135	1	1	1	1	1
VPA0071	alcohol dehydrogenase	1149	62036	1	1	1	1	1
VPA0072	N-hydroxyarylamine O-acetyltransferase	807	63478	1	1	2	1	1
VPA0073	transcriptional regulator	870	64365	1	1	1	1	1
VPA0074	DNA polymerase III, epsilon subunit	711	65235	1	1	1	1	1
VPA0075	hypothetical protein	1869	65948	1	1	1	1	1
VPA0076	regulator	798	67900	1	1	1	1	1
VPA0077	2-deoxy-D-gluconate 3-dehydrogenase	762	68938	1	1	1	1	1
VPA0078	hypothetical protein	525	69718	1	1	2	1	1
VPA0079	pectin degradation protein	321	70250	1	1	1	1	1
VPA0080	hypothetical protein	636	70611	1	1	1	1	1
VPA0081	hypothetical protein	912	71323	1	1	1	1	1
VPA0082	2-dehydro-3-deoxygluconokinase	930	72333	1	1	1	1	2
VPA0083	keto-hydroxyglutarate-aldolase/keto-deoxy- phosphogluconate aldolase	624	73274	1	1	1	1	1
VPA0084	transporter protein	1740	74083	1	1	1	1	1
VPA0085	hypothetical protein	678	75952	1	1	1	1	1
VPA0086	exopolygalacturonate lyase	2229	76645	1	1	1	1	1
VPA0087	transporter	1773	79174	1	1	1	2	2
VPA0088	oligogalacturonate lyase	1167	81003	1	1	1	1	1
VPA0089	siderophore utilization protein	774	82256	1	1	1	1	1
VPA0090	hypothetical protein	585	83209	1	1	2	1	1
VPA0091	AsnC family transcriptional regulator	441	83908	1	1	1	1	1
VPA0092	spindolin-like protein	1179	84564	1	1	1	1	1
VPA0093	hypothetical protein	621	85859	1	1	2	1	2
VPA0094	hypothetical protein	312	86518	1	1	1	1	1
VPA0095	hypothetical protein	651	86839	1	1	1	1	1
VPA0096	outer membrane protein W	645	87986	1	1	1	1	1
VPA0097	secretion protein	1026	88863	1	1	1	1	1
VPA0098	efflux pump protein	1491	89885	1	1	1	1	1
VPA0099	hypothetical protein	246	91472	1	1	1	1	1
VPA0100	hypothetical protein	1137	91898	1	1	1	1	2
VPA0101	hypothetical protein	768	93491	1	1	2	1	1
VPA0102	glycosyl hydrolase	2691	94374	1	1	1	1	1
VPA0103	hypothetical protein	513	97197	1	1	1	1	1
VPA0104	ring-cleaving dioxygenase	426	97769	1	1	1	1	2
VPA0105	LysR family transcriptional regulator	843	98349	1	1	2	2	1
VPA0106	hypothetical protein	1308	99343	1	1	1	1	1
VPA0107	transcriptional regulator	942	100765	1	1	1	1	1
VPA0108	hypothetical protein	486	101779	1	1	1	1	1
VPA0109	hypothetical protein	318	102403	1	1	1	1	1
VPA0110	phosphatase	711	102817	1	1	1	1	1
VPA0111	hypothetical protein	537	103553	1	1	1	1	1
VPA0112	peptidase	1848	104155	1	1	2	2	3
VPA0113	hypothetical protein	456	106141	1	1	1	1	1
VPA0114	hypothetical protein	231	106679	1	1	1	1	1
VPA0115	hypothetical protein	1143	107093	1	1	1	1	1
VPA0116	permease	1353	108394	1	1	1	1	1
VPA0117	hypothetical protein	1137	109763	1	1	1	1	1
VPA0118	transcriptional regulator	1458	110996	1	1	1	2	1
VPA0119	hypothetical protein	900	112525	1	1	1	1	1
VPA0120	hypothetical protein	336	113444	1	1	1	1	1
VPA0121	hypothetical protein	705	113819	1	1	1	1	1
VPA0122	hypothetical protein	528	114561	1	1	1	1	1
VPA0123	hydrolase	495	115118	1	1	1	1	1
VPA0124	acetyltransferase	471	115735	1	1	1	1	1
VPA0125	short chain dehydrogenase/reductase family oxidoreductase	732	116207	1	1	1	2	2
VPA0126	acetyltransferase	516	116948	1	1	1	1	1
VPA0127	cytochrome c-type protein YecK	1095	117734	1	1	1	1	1
VPA0128	biotin sulfoxide reductase	2448	118851	1	1	1	1	1
VPA0129	phosphatidylglycerophosphatase B	726	121369	1	1	1	1	1
thiE | VPA0130	thiamine-phosphate pyrophosphorylase	615	122277	1	1	1	1	1
VPA0131	hydroxyethylthiazole kinase	792	122955	1	1	1	1	1
VPA0132	transcriptional activator	663	123765	1	1	1	1	1
VPA0133	ABC transporter substrate-binding protein	951	124446	1	1	1	2	1
VPA0134	ABC transporter permease	801	125419	1	1	1	1	1
VPA0135	ABC transporter ATP-binding protein	759	126212	1	1	1	1	1
VPA0136	phosphomethylpyrimidine kinase	858	126960	1	1	1	1	1
VPA0137	hypothetical protein	129	128085	1	1	1	1	1
VPA0138	TldD protein	1386	128334	1	1	1	1	1
VPA0139	PmbA-like protein	1344	129719	1	1	2	2	2
VPA0140	hypothetical protein	600	131143	1	1	1	1	1
VPA0141	MDR	525	131903	1	1	1	1	1
VPA0142	hypothetical protein	90	132449	1	1	1	1	1
VPA0143	hypothetical protein	399	138925	1	1	1	1	1
VPA0144	D-lactate dehydrogenase	996	139365	1	1	2	1	1
VPA0145	hypothetical protein	498	140575	1	1	1	1	1
VPA0146	glycerophosphoryl diester phosphodiesterase	711	141103	1	1	2	1	1
VPA0147	lactate dehydrogenase	954	142071	1	1	1	1	1
VPA0148	transcriptional regulator CpxR	666	143183	1	1	1	1	1
VPA0149	two-component system sensor kinase	1377	143845	1	1	1	1	1
VPA0150	ferrichrome-iron receptor	2094	145430	1	1	1	1	1
VPA0151	hypothetical protein	759	147607	1	1	1	1	1
VPA0152	biopolymer transport protein ExbB-like protein	1368	148366	1	1	1	1	1
VPA0153	TonB system transport protein ExbB2	555	149733	1	1	1	1	1
VPA0154	TonB system transport protein ExbD2	405	150284	1	1	1	1	1
VPA0155	TonB2 protein	621	150688	1	1	1	1	1
VPA0156	hypothetical protein	1173	151305	1	1	1	1	1
VPA0157	hypothetical protein	630	152664	1	1	1	1	1
VPA0158	hypothetical protein	540	153317	1	1	1	1	1
VPA0159	hypothetical protein	831	153872	1	1	2	1	1
VPA0160	hypothetical protein	321	154745	1	1	1	1	1
VPA0161	hypothetical protein	555	155062	1	1	1	1	1
VPA0162	adhesion protein	927	155639	1	2	1	1	1
VPA0163	ABC transporter ATP-binding protein	735	156565	1	1	1	2	2
VPA0164	permease	876	157299	1	1	1	1	1
VPA0165	hypothetical protein	870	158210	1	2	1	1	1
VPA0166	outer membrane protein	1050	159295	1	1	1	1	1
VPA0167	protease	2166	160553	1	1	2	1	1
emrD | VPA0168	multidrug resistance protein D	1206	163045	1	1	1	1	1
VPA0169	agmatinase	921	164662	1	1	1	1	1
VPA0170	arginine decarboxylase	1923	165584	1	1	1	1	1
VPA0171	hypothetical protein	762	167782	1	1	1	1	1
VPA0172	hypothetical protein	429	168610	1	1	1	1	1
VPA0173	ribosomal protein S6 modification protein	906	169104	1	1	1	1	2
VPA0174	hypothetical protein	273	170120	1	1	1	1	1
VPA0175	LysR family transcriptional regulator	891	170468	1	1	1	1	1
VPA0176	hypothetical protein	306	171895	1	1	1	1	1
VPA0177	AraC family transcriptional regulator	867	172309	1	1	1	1	1
VPA0178	hypothetical protein	339	173790	1	1	1	1	1
VPA0179	hypothetical protein	2037	174486	1	1	1	1	1
VPA0180	phospho-beta-glucosidase B	1392	176615	1	1	1	1	1
VPA0181	hypothetical protein	153	178076	1	1	1	1	1
VPA0182	C4-dicarboxylate transport sensor protein	2073	178240	1	1	1	1	2
VPA0183	C4-dicarboxylate transport transcriptional regulatory protein	1356	180581	1	1	1	1	1
VPA0184	hypothetical protein	1257	181973	1	1	1	1	1
VPA0185	branched chain amino acid transporter	1311	183285	1	1	1	2	1
VPA0186	conotoxin scaffold I	165	184694	1	1	1	1	1
VPA0187	hypothetical protein	93	185300	1	1	1	1	1
VPA0188	hypothetical protein	1011	185478	1	1	1	1	1
VPA0189	hypothetical protein	2124	186570	1	1	1	1	1
VPA0190	hydroxyglutarate oxidase	1227	188702	1	1	1	1	1
VPA0191	hypothetical protein	396	189992	1	1	1	1	1
tnaA | VPA0192	tryptophanase	1401	190816	1	1	1	1	1
VPA0193	hypothetical protein	612	192335	1	1	2	1	1
VPA0194	hypothetical protein	132	193133	1	1	1	1	1
VPA0195	NupC family protein	1209	193626	1	1	1	1	1
VPA0196	hypothetical protein	1095	194943	1	1	2	1	2
VPA0197	hypothetical protein	606	196107	1	1	1	1	1
VPA0198	GGDEF family protein	1356	196850	1	1	1	1	1
VPA0199	hemolysin secretion protein HylB	1998	198296	1	1	2	1	1
VPA0200	hypothetical protein	1557	200691	1	1	1	1	1
VPA0201	malate synthase	585	202416	1	1	1	1	1
VPA0202	GGDEF family protein	1014	203126	1	1	1	1	1
VPA0203	deoxyribodipyrimidine photolyase	1338	204460	1	1	2	1	1
VPA0204	hypothetical protein	1545	205798	1	1	2	1	1
VPA0205	C factor cell-cell signaling protein	708	207342	1	1	1	2	1
VPA0206	hypothetical protein	153	208053	1	1	1	1	1
VPA0207	bifunctional methionine sulfoxide reductase A/B protein	1143	208235	1	1	1	1	1
VPA0208	hypothetical protein	399	209583	1	1	1	1	1
VPA0209	hexapeptide repeat-containing acetyltransferase	555	210105	1	1	1	1	1
VPA0210	hypothetical protein	234	210747	1	1	1	1	2
VPA0211	hypothetical protein	870	212012	1	1	1	1	1
VPA0212	hypothetical protein	4119	212913	1	1	1	1	2
VPA0213	hypothetical protein	246	217102	1	1	1	1	1
VPA0214	transcriptional regulator	687	217449	1	1	1	1	1
VPA0215	hypothetical protein	315	218183	1	1	1	1	1
VPA0216	transcriptional regulator	924	218613	1	1	1	1	1
VPA0217	nucleotidase	675	219675	1	1	1	1	1
VPA0218	hypothetical protein	540	220401	1	1	1	1	1
VPA0219	hypothetical protein	435	221020	1	1	1	1	1
VPA0220	hypothetical protein	552	221475	1	1	1	1	1
VPA0221	carbonic anhydrase	720	222105	1	1	1	1	1
VPA0222	long-chain fatty acid transport protein	1362	222903	1	1	1	1	1
VPA0223	HlyD family secretion protein	1176	225024	1	1	1	2	1
VPA0224	ABC transporter ATP-binding protein	1965	226201	1	1	2	1	3
VPA0225	efflux pump channel protein	1389	228168	1	1	1	1	1
VPA0226	lecithin-dependent hemolysin (LDH)	1257	229683	1	1	1	1	1
VPA0227	alkaline serine protease	2034	231409	1	1	1	1	1
VPA0228	hypothetical protein	348	233452	1	1	1	1	1
ulaA | sgaT | VPA0229	PTS system ascorbate-specific transporter subunit IIC	1257	233923	1	1	1	1	1
VPA0230	sugar phosphotransferase component II B	288	235189	1	1	1	1	1
VPA0231	phosphotransferase enzyme II, A component	444	235544	1	1	1	1	1
VPA0232	transcriptional regulator	1029	236237	1	1	1	1	1
VPA0233	phosphonoacetaldehyde hydrolase	816	237342	1	1	1	1	1
VPA0234	4-aminobutyrate aminotransferase	1380	238248	1	1	2	2	2
VPA0235	2-aminoethylphosphonate--pyruvate transaminase	1104	239654	1	1	1	1	1
VPA0236	ABC transporter periplasmic substrate-binding protein	1011	241026	1	1	1	1	1
VPA0237	hypothetical protein	411	242149	1	1	1	1	1
VPA0238	ABC transporter ATP-binding protein	1119	242663	1	1	1	1	1
VPA0239	ABC transporter permease	1725	243790	1	1	2	1	1
VPA0240	repressor protein PhnR	705	245524	1	1	1	1	1
VPA0241	hypothetical protein	909	246294	1	1	1	1	1
VPA0242	hypothetical protein	552	247256	1	1	1	1	1
VPA0243	virK protein	915	247859	1	1	1	1	1
VPA0245	hypothetical protein	186	248946	1	1	1	1	1
VPA0244	hypothetical protein	1401	249125	1	1	1	1	1
VPA0246	hypothetical protein	1203	250561	1	1	1	2	2
VPA0247	hypothetical protein	129	252145	1	1	1	1	1
VPA0248	outer membrane protein OmpA	978	252218	1	1	1	1	1
VPA0249	transcriptional activator	873	253397	1	1	1	1	1
VPA0250	hypothetical protein	831	254384	1	1	1	2	2
VPA0251	LysR family transcriptional regulator	876	255211	1	1	1	2	1
VPA0252	hypothetical protein	237	256295	1	1	1	1	1
VPA0253	transport protein	1497	256625	1	1	1	1	1
VPA0254	L-serine dehydratase 1	1371	258481	1	1	1	1	1
VPA0255	hypothetical protein	843	260010	1	1	1	1	1
VPA0256	hypothetical protein	717	260842	1	1	1	1	1
VPA0257	hemolysin	261	261751	1	1	2	1	1
VPA0258	MutT/nudix family protein	519	262345	1	1	1	1	1
VPA0259	hypothetical protein	90	262897	1	1	1	1	1
VPA0260	hypothetical protein	747	263365	1	1	1	1	1
VPA0261	LfgN protein	438	264092	1	1	1	1	1
VPA0262	LfgM protein	282	264553	1	1	1	1	1
VPA0263	flagellar basal body P-ring biosynthesis protein FlgA	708	264970	1	1	1	1	1
flgB | VPA0264	flagellar basal-body rod protein FlgB	363	265846	1	1	1	1	1
flgC | VPA0265	flagellar basal body rod protein FlgC	435	266211	1	1	1	1	1
flgD | VPA0266	flagellar basal body rod modification protein	684	266645	1	1	1	1	1
flgE | VPA0267	flagellar hook protein FlgE	1197	267355	1	1	1	1	1
VPA0268	flagellar basal-body rod protein	732	268564	1	1	2	1	3
VPA0269	flagellar basal-body rod protein	786	269321	1	1	2	2	1
flgH | VPA0270	flagellar basal body L-ring protein	672	270139	1	1	1	1	1
flgI | VPA0271	flagellar basal body P-ring biosynthesis protein FlgA	1137	270795	1	1	1	1	2
VPA0272	flagellar protein	540	271942	1	1	1	1	1
VPA0273	flagellar hook-associated protein	1374	272482	1	1	1	1	1
flgL | VPA0274	flagellar hook-associated protein FlgL	900	273867	1	1	1	2	2
VPA0275	flagellin	1041	274784	1	1	1	1	1
VPA0276	integral membrane protein	2715	275949	1	1	1	2	3
VPA0277	hypothetical protein	1800	278978	1	1	1	2	1
VPA0278	isopentenyl pyrophosphate isomerase	1020	281021	1	1	1	1	1
VPA0279	hypothetical protein	264	282201	1	1	1	1	1
VPA0280	hypothetical protein	132	282510	1	1	1	1	1
VPA0281	hypothetical protein	402	282817	1	1	1	1	1
VPA0282	hypothetical protein	1680	283455	1	1	1	1	1
VPA0283	hypothetical protein	465	285145	1	1	1	1	1
VPA0284	phage shock protein E	351	285765	1	1	1	1	1
VPA0285	hypothetical protein	111	286205	1	1	1	1	1
groES | VPA0286	co-chaperonin GroES	291	286375	1	1	1	1	1
groEL | VPA0287	molecular chaperone GroEL	1599	286699	1	1	2	3	1
VPA0288	hypothetical protein	972	288767	1	1	1	2	2
VPA0289	hypothetical protein	612	289828	1	1	1	1	1
VPA0290	transcriptional regulator	891	290549	1	1	1	1	1
VPA0291	hypothetical protein	372	291499	1	1	1	1	1
VPA0292	hypothetical protein	216	292020	1	1	1	1	1
VPA0293	transcriptional regulator	537	292318	1	1	1	1	1
VPA0294	hypothetical protein	1443	292928	1	1	2	2	2
VPA0295	hypothetical protein	1566	294404	1	1	1	1	2
VPA0296	oxidoreductase protein	1056	296248	1	1	1	2	2
VPA0297	PTS system fructose-specific transporter subunit IIBC	1401	297376	1	1	1	1	1
VPA0298	PTS system fructose-specific transporter subunit IIA	441	298788	1	1	2	2	1
VPA0299	transcriptional regulator	963	299493	1	1	2	1	1
VPA0300	signal peptide protein	1494	300631	1	1	1	1	1
VPA0301	methionine sulfoxide reductase A	480	302385	1	1	1	1	2
VPA0302	hypothetical protein	390	303043	1	1	1	2	1
VPA0303	regulatory protein	741	303524	1	1	1	1	1
VPA0304	hypothetical protein	357	304283	1	1	1	1	1
VPA0305	catalase	1542	304869	1	1	1	2	1
VPA0306	AnkB protein	468	306512	1	1	1	1	1
VPA0307	pyrazinamidase/nicotinamidase	654	307098	1	1	1	1	1
VPA0308	hypothetical protein	726	307784	1	1	2	1	3
VPA0309	nicotinate phosphoribosyltransferase	1311	308809	1	1	1	1	1
VPA0310	hypothetical protein	360	310413	1	1	1	1	1
VPA0311	hypothetical protein	99	310774	1	1	1	1	1
VPA0312	hypothetical protein	519	311025	1	1	1	1	1
VPA0313	hypothetical protein	780	311714	1	1	1	1	1
VPA0314	hypothetical protein	909	312565	1	1	1	1	1
VPA0315	LysR family transcriptional regulator	885	313565	1	1	1	1	1
VPA0316	outer membrane protein	615	314632	1	1	1	1	1
VPA0317	transporter binding protein	1731	315333	1	1	1	1	1
VPA0318	outer membrane protein OmpV	777	317154	1	1	1	1	1
VPA0319	hypothetical protein	132	317869	1	1	1	1	1
VPA0320	lipoprotein	525	318146	1	1	2	1	1
VPA0322	hypothetical protein	405	318735	1	1	1	1	1
VPA0321	hypothetical protein	291	319047	1	1	1	1	1
VPA0323	hypothetical protein	501	319334	1	1	1	1	1
VPA0324	hypothetical protein	210	319836	1	1	1	1	1
VPA0325	hypothetical protein	867	320023	1	1	1	1	1
VPA0326	hypothetical protein	195	321023	1	1	1	1	1
fusA | VPA0328	elongation factor G	2025	321293	1	1	1	1	1
VPA0327	hypothetical protein	288	323213	1	1	1	1	1
VPA0329	muconate cycloisomerase I	993	323611	1	1	1	1	1
VPA0330	hypothetical protein	1005	324655	1	1	1	2	1
VPA0331	transcriptional regulator	882	325761	1	1	2	1	1
VPA0332	hypothetical protein	177	326655	1	1	1	1	1
VPA0333	hypothetical protein	1209	326797	1	1	2	3	3
VPA0334	hypothetical protein	102	328027	1	1	1	1	1
VPA0335	SoxR protein	438	328206	1	1	1	1	1
VPA0336	hypothetical protein	396	328647	1	1	1	1	1
VPA0337	hypothetical protein	897	329056	1	1	1	1	1
VPA0338	hypothetical protein	180	329994	1	1	1	1	1
VPA0339	hypothetical protein	471	330146	1	1	2	1	1
VPA0340	tellurite resistance protein-like protein	588	330685	1	1	1	1	1
VPA0341	hypothetical protein	1518	331396	1	1	1	2	2
VPA0342	hypothetical protein	207	333033	1	1	1	1	1
VPA0343	membrane fusion protein	1158	333655	1	1	1	1	1
VPA0344	multidrug resistance protein	3159	334826	1	1	2	3	4
VPA0345	hypothetical protein	267	338323	1	2	2	2	2
VPA0346	hypothetical protein	324	338584	1	1	1	1	1
VPA0347	hypothetical protein	1404	339173	1	1	2	3	3
VPA0348	hypothetical protein	819	340576	1	1	2	1	1
VPA0349	hypothetical protein	660	341424	1	1	1	1	1
VPA0350	ABC transporter ATP-binding protein	1020	342085	1	1	1	1	1
VPA0351	permease	786	343104	1	1	1	1	1
VPA0352	permease	900	343893	1	1	1	1	1
VPA0353	hypothetical protein	825	344789	1	1	1	1	1
VPA0354	periplasmic solute-binding protein	1083	345644	1	1	1	1	1
VPA0355	transcriptional regulator	729	346936	1	1	2	2	2
VPA0356	glycine betaine transporter	1620	347734	1	1	2	2	2
VPA0357	beta-mannosidase	2409	349622	1	1	2	2	1
VPA0358	LuxR family transcriptional regulator	654	352083	1	1	1	1	1
VPA0359	hypothetical protein	816	352736	1	1	1	1	1
VPA0360	hypothetical protein	1017	353617	1	1	1	1	1
VPA0361	hypothetical protein	255	355004	1	1	1	1	1
VPA0362	outer membrane protein	1503	355443	1	1	1	1	1
VPA0363	efflux protein	3063	356942	1	1	1	2	3
VPA0364	efflux protein	1122	360015	1	1	1	1	1
VPA0365	transcriptional regulator	882	361202	1	1	1	1	1
VPA0366	hypothetical protein	414	362142	1	1	1	1	1
VPA0367	spermidine/putrescine ABC transporter periplasmic spermidine/putrescine-binding protein	1035	362693	1	1	1	1	1
VPA0368	tyrosyl-tRNA synthetase	1260	363834	1	1	1	1	1
VPA0369	LuxR family transcriptional regulator	807	365175	1	1	1	1	1
VPA0371	hypothetical protein	780	366206	1	1	1	1	1
VPA0370	hypothetical protein	111	366942	1	1	1	1	1
VPA0372	phosphoenolpyruvate synthase	2388	367205	1	1	1	1	2
VPA0373	hypothetical protein	837	369791	1	1	1	1	1
ansB | VPA0374	L-asparaginase II	1065	370709	1	1	1	1	1
VPA0375	adenylosuccinate synthase	1257	372186	1	2	1	3	4
VPA0376	LysR family transcriptional regulator	870	373548	1	1	1	1	1
VPA0377	hypothetical protein	393	374422	1	1	1	1	1
VPA0378	hypothetical protein	615	374892	1	1	1	1	1
VPA0379	nucleoprotein/polynucleotide-associated enzyme	522	375600	1	1	2	2	1
VPA0380	hypothetical protein	129	376136	1	1	1	1	1
VPA0381	transcriptional regulator	1005	376257	1	1	1	1	1
VPA0382	sorbitol-6-phosphate 2-dehydrogenase	762	377393	1	1	1	1	1
VPA0383	hypothetical protein	513	378195	1	1	1	2	1
VPA0384	hypothetical protein	1059	378712	1	1	1	2	1
VPA0385	N-ethylmaleimide reductase	1125	379854	1	1	2	2	2
VPA0386	glutaredoxin 2	630	380989	1	1	1	1	1
VPA0387	LysR family transcriptional regulator	936	381824	1	1	1	1	1
VPA0388	regulatory protein	912	382712	1	1	2	1	1
VPA0389	hypothetical protein	2880	383844	1	1	1	1	1
VPA0390	ATP-dependent RNA helicase RhlE	1569	386830	1	1	1	2	2
VPA0391	hypothetical protein	429	388634	1	1	1	1	1
VPA0392	hypothetical protein	1377	389611	1	1	1	1	1
VPA0393	hypothetical protein	1326	390965	1	1	1	1	1
VPA0394	hypothetical protein	1038	392292	1	1	2	1	1
VPA0395	hypothetical protein	711	393379	1	1	2	1	1
VPA0396	outer membrane lipoprotein	327	394314	1	1	1	1	1
VPA0397	hypothetical protein	1029	394736	1	1	1	1	1
VPA0398	hypothetical protein	108	395795	1	1	1	1	1
VPA0399	aminotransferase	1149	396178	1	1	1	1	1
VPA0400	transcription regulator	870	397452	1	1	1	1	1
VPA0401	hypothetical protein	1173	398429	1	2	3	4	4
VPA0402	hypothetical protein	240	399699	1	1	1	1	1
VPA0403	hypothetical protein	909	400001	1	1	1	1	1
VPA0404	AraC family transcriptional regulator	789	401008	1	1	1	1	1
VPA0405	hypothetical protein	918	401791	1	1	1	2	1
VPA0406	hypothetical protein	906	402881	1	1	1	1	1
VPA0408	dihydroorotase	1029	403875	1	1	1	1	1
VPA0407	hypothetical protein	192	404897	1	1	1	1	1
VPA0409	plasma membrane protein involved in salt tolerance	165	405061	1	X	2	1	1
VPA0410	hypothetical protein	96	405248	1	T	1	1	1
VPA0411	hypothetical protein	1818	405492	1	1	1	1	1
nadE | VPA0412	NAD synthetase	831	407395	1	1	2	2	2
VPA0413	nicotinic acid mononucleotide adenylyltransferase	534	408448	1	1	1	1	1
VPA0414	hypothetical protein	483	408995	1	1	2	2	2
VPA0415	hypothetical protein	609	409644	1	1	2	1	1
VPA0416	hypothetical protein	1110	410445	1	1	2	1	1
VPA0417	hypothetical protein	600	411667	1	1	2	2	1
VPA0418	hypothetical protein	273	412475	1	1	1	1	1
VPA0419	hypothetical protein	300	412792	1	1	1	1	1
VPA0420	LuxT protein	462	413616	1	1	1	1	1
hmuV | VPA0421	hemin importer ATP-binding subunit	783	414221	1	1	1	1	1
VPA0422	hemin ABC transporter permease	1038	415003	1	1	1	1	1
VPA0423	hemin ABC transporter periplasmic hemin-binding protein HutB	870	416050	1	1	2	2	2
VPA0424	TonB system transport protein ExbD1	414	416947	1	1	1	1	1
VPA0425	ExbB-like protein	693	417357	1	1	1	1	1
VPA0426	TonB-like protein	744	418049	1	1	1	2	1
VPA0427	coproporphyrinogen III oxidase	1371	418955	1	1	2	2	3
VPA0428	hypothetical protein	516	420347	1	1	1	1	1
VPA0429	hypothetical protein	531	420981	1	1	1	1	1
VPA0430	hypothetical protein	537	421586	1	1	1	1	1
VPA0431	chemotaxis protein CheV	915	422263	1	1	1	1	1
VPA0433	hypothetical protein	216	423323	1	1	1	1	1
VPA0432	peptidyl-prolyl cis-trans isomerase C	282	423443	1	1	1	1	1
VPA0434	site-specific recombinase	1728	423787	1	1	1	2	2
VPA0435	hypothetical protein	960	425599	1	2	1	1	1
VPA0436	resolvase	645	426746	1	1	2	T	T
VPA0437	hypothetical protein	201	427538	1	1	1	2	1
VPA0438	hypothetical protein	162	427752	1	1	1	1	1
VPA0439	hypothetical protein	636	428376	1	1	2	2	2
VPA0440	ribonuclease H	510	429180	1	1	T	T	T
VPA0441	integral membrane protein	1458	430401	1	1	1	1	1
VPA0442	hypothetical protein	1398	432886	1	1	1	1	1
VPA0443	hypothetical protein	1146	434249	1	1	1	2	1
VPA0444	hypothetical protein	534	435391	1	1	1	1	1
VPA0445	hypothetical protein	357	435921	1	1	1	1	1
VPA0446	methylamine utilization protein MauG	1236	436280	1	1	2	1	1
VPA0447	hypothetical protein	1650	437900	1	1	2	3	3
VPA0448	hypothetical protein	735	440038	1	1	1	1	1
VPA0449	serine proteinase	1905	441200	1	1	2	3	1
VPA0450	hypothetical protein	1494	443196	1	1	1	1	1
VPA0451	hypothetical protein	450	444730	1	1	1	1	1
VPA0452	cytochrome b561	555	445402	1	1	1	1	1
VPA0453	catalase/peroxidase	2166	446097	1	1	1	2	1
VPA0454	DNA-binding stress protein	471	448389	1	1	1	1	1
VPA0455	hypothetical protein	120	448987	1	1	1	1	1
VPA0456	transcriptional regulator	891	449099	1	1	1	1	1
VPA0457	hypothetical protein	897	450104	1	1	1	1	1
VPA0458	hypothetical protein	981	451236	1	1	2	1	2
VPA0459	collagenase	2451	452749	1	1	2	2	1
VPA0460	PAS factor	231	455486	1	1	1	1	1
VPA0461	alpha-amylase	1350	456193	1	1	1	2	3
VPA0462	hypothetical protein	453	457611	1	1	2	1	1
VPA0463	hypothetical protein	294	458149	1	1	1	1	1
VPA0464	TrkA family protein	1959	458551	1	1	2	1	1
VPA0465	NAD(P)H oxidoreductase	639	460506	1	1	1	1	2
VPA0466	universal stress protein A	426	461359	1	1	1	1	1
VPA0467	ABC transporter ATP-binding protein	1572	462230	1	1	1	1	1
VPA0468	prolyl endopeptidase	2265	463903	1	1	2	1	1
VPA0469	hypothetical protein	792	466698	1	1	1	1	1
VPA0470	multidrug efflux system transmembrane protein	1143	467580	1	1	1	1	1
VPA0471	multidrug efflux membrane fusion protein	3141	468733	1	1	2	2	2
VPA0472	long-chain fatty acid transport protein	1104	471994	1	1	1	1	1
VPA0473	hypothetical protein	798	473274	1	1	1	1	1
VPA0474	spermidine n1-acetyltransferase	531	474254	1	1	1	1	1
VPA0475	hypothetical protein	153	475058	1	1	1	1	1
VPA0476	hypothetical protein	1068	475338	1	1	2	3	2
VPA0477	beta-lactamase	852	476708	1	T	1	1	1
VPA0478	oxidoreductase	1356	478357	1	T	2	3	1
VPA0479	hypothetical protein	582	479832	1	1	1	1	1
VPA0480	cation efflux system transmembrane protein	3141	480478	1	1	2	2	3
VPA0481	cation efflux system transmembrane protein	1716	483621	1	1	1	1	1
VPA0482	outer membrane cation efflux protein	1380	485440	1	1	2	2	2
VPA0483	hypothetical protein	246	486710	1	1	1	1	1
VPA0484	hypothetical protein	423	487080	1	1	1	1	1
VPA0485	formate dehydrogenase subunit alpha	4269	487745	1	1	1	1	1
VPA0486	hypothetical protein	948	492086	1	1	1	2	1
VPA0487	hypothetical protein	372	493210	1	1	1	1	1
VPA0488	transmembrane protein	1101	493691	1	1	1	1	1
VPA0489	ABC transporter ATP-binding protein	927	494788	1	1	1	1	1
VPA0490	hypothetical protein	948	495719	1	1	1	2	1
VPA0491	methyl-accepting chemotaxis protein	1632	496960	1	1	1	2	3
VPA0492	hypothetical protein	1035	499136	1	1	1	1	1
VPA0493	hypothetical protein	792	500263	1	1	1	1	1
VPA0494	outer membrane protein	534	501243	1	1	1	1	1
VPA0495	AraC family transcriptional regulator	801	501777	1	1	1	1	1
VPA0496	heavy metal membrane efflux protein	1056	502620	1	1	2	3	1
VPA0497	ArsR family transcriptional regulator	342	503760	1	1	1	1	1
VPA0498	transport protein	1758	504591	1	1	1	1	1
VPA0499	hypothetical protein	141	506360	1	1	2	1	1
VPA0500	PTS system mannitol-specific transporter subunit II	444	506781	1	1	1	1	1
VPA0501	mannitol-specific PTS system enzyme II component	1428	507237	1	1	1	2	2
VPA0502	oxidoreductase	1272	508712	1	1	1	1	1
VPA0503	DNA-binding transcriptional regulator	519	510043	1	1	1	1	1
frcK | VPA0504	fructose transport system kinase	735	510571	1	1	1	1	1
VPA0505	hydrolase	747	511331	1	1	1	1	1
VPA0506	hypothetical protein	786	512148	1	1	1	1	1
VPA0507	hypothetical protein	336	512960	1	1	1	1	1
VPA0508	hypothetical protein	342	513409	1	1	1	1	1
VPA0509	tyrosine-specific transport protein	1158	514462	1	1	1	1	1
VPA0510	hypothetical protein	438	515727	1	1	1	2	2
VPA0511	methyl-accepting chemotaxis protein	1872	516211	1	1	1	1	1
VPA0512	hypothetical protein	1365	518528	1	1	2	1	1
VPA0513	hypothetical protein	96	519915	1	1	1	1	1
VPA0514	transmembrane protein	672	520361	1	1	1	1	1
VPA0515	hypothetical protein	402	521186	1	1	1	1	1
VPA0516	hypothetical protein	630	521748	1	1	1	1	1
VPA0517	hypothetical protein	1284	522502	1	1	1	1	1
VPA0518	GGDEF family protein	1821	523838	1	1	2	3	3
VPA0519	LysR family transcriptional regulator	888	525907	1	1	1	1	1
VPA0520	multidrug resistance protein D	1194	526902	1	1	1	1	1
VPA0522	hypothetical protein	159	528171	1	1	1	1	1
VPA0521	hypothetical protein	348	528305	1	1	1	1	1
VPA0523	hypothetical protein	135	528785	1	1	1	1	1
VPA0524	glutaredoxin-like protein	615	529006	1	1	1	2	1
VPA0525	DME family transporter	891	529665	1	1	2	2	1
VPA0526	OmpU	972	530997	1	1	1	2	1
VPA0527	outer membrane protein N	1050	532581	1	1	1	1	1
VPA0528	hypothetical protein	615	533833	1	1	2	1	1
VPA0529	hypothetical protein	312	534444	1	1	1	1	1
VPA0530	AzlC family protein	711	534755	1	1	1	2	1
VPA0531	AraC family transcriptional regulator	837	535545	1	1	2	2	2
VPA0532	hypothetical protein	633	536601	1	1	1	1	1
VPA0534	hypothetical protein	138	537245	1	1	1	1	1
VPA0533	acetyltransferase	423	537313	1	1	1	1	1
VPA0535	phosphomannomutase	1695	537839	1	1	1	1	1
VPA0536	cytochrome c oxidase subunit II	1164	539864	1	1	1	1	1
VPA0537	cytochrome c oxidase subunit I	1638	541024	1	1	1	1	1
VPA0538	cytochrome C oxidase assembly protein	540	542682	1	1	1	1	1
VPA0539	cytochrome c oxidase subunit III	885	543273	1	1	1	1	1
VPA0541	hypothetical protein	342	544166	1	1	1	2	1
VPA0540	transmembrane cytochrome oxidase complex biogenesis factor transmembrane protein	837	544350	1	1	1	1	1
VPA0542	hypothetical protein	537	545183	1	1	1	1	1
VPA0543	cytochrome c oxidase assembly protein	1020	545730	1	1	1	2	1
VPA0544	protoheme IX farnesyltransferase	909	546742	1	1	1	1	1
VPA0545	peptidyl-prolyl cis-trans isomerase-like protein	474	547729	1	1	1	1	1
VPA0546	disulfide oxidoreductase	633	548216	1	1	1	1	1
VPA0547	hypothetical protein	96	548972	1	1	1	1	1
VPA0548	hypothetical protein	627	549139	1	1	1	1	1
VPA0549	hypothetical protein	360	549857	1	1	1	1	1
VPA0550	hypothetical protein	543	550327	1	1	1	1	1
VPA0551	hypothetical protein	546	550856	1	1	2	1	3
VPA0552	cold shock DNA-binding domain-containing protein	210	551492	1	1	1	1	1
VPA0553	hypothetical protein	294	552069	1	1	2	2	2
VPA0554	methyl-accepting chemotaxis protein	1344	552391	1	1	1	1	1
VPA0555	hypothetical protein	219	553839	1	1	1	1	1
VPA0556	GGDEF family protein	1443	554210	1	1	1	1	1
VPA0557	hypothetical protein	747	555769	1	1	1	1	1
VPA0558	hypothetical protein	1230	556556	1	1	1	1	1
VPA0559	hypothetical protein	1236	557775	1	1	1	1	1
VPA0560	ABC transporter ATP-binding protein	714	559010	1	1	1	1	1
VPA0561	hypothetical protein	1218	559716	1	1	1	1	1
VPA0562	chemotaxis transducer	2043	561036	1	1	2	1	1
VPA0563	DPS family protein	480	563295	1	1	1	1	1
VPA0564	hypothetical protein	609	563886	1	1	1	1	1
VPA0565	glucose dehydrogenase-B	1122	564628	1	1	1	1	1
VPA0566	alcohol dehydrogenase	1149	565869	1	1	1	1	1
VPA0567	amidotransferase domain-containing isoprenoid biosynthesis protein	651	567352	1	1	1	1	1
VPA0568	hypothetical protein	156	568015	1	1	1	1	1
VPA0569	hypothetical protein	903	568291	1	1	2	1	1
VPA0570	hypothetical protein	489	569384	1	1	1	1	1
VPA0571	hypothetical protein	138	570726	1	1	1	1	1
VPA0572	cation efflux system component	897	571441	1	1	2	1	1
VPA0573	LysR family transcriptional regulator	879	572513	1	1	1	2	1
VPA0574	methyltransferase	588	573605	1	1	1	2	1
VPA0575	acetoacetyl-CoA synthetase	1971	574250	1	1	2	1	3
phhA | VPA0576	phenylalanine 4-monooxygenase	795	576442	1	1	1	1	1
phhB | VPA0577	pterin-4-alpha-carbinolamine dehydratase	339	577226	1	1	1	1	1
VPA0579	alkaline phosphatase	1740	577731	1	1	2	1	2
VPA0578	hypothetical protein	96	579448	1	1	1	1	1
VPA0580	hypothetical protein	369	579688	1	1	1	1	1
VPA0581	hypothetical protein	309	580098	1	1	1	1	1
VPA0582	hypothetical protein	216	580580	1	1	1	1	1
VPA0583	ATP-dependent RNA helicase	1251	581065	1	1	1	1	1
VPA0584	hypothetical protein	411	582464	1	1	2	1	1
VPA0585	tryptophan synthase subunit beta	1224	583108	1	1	1	1	2
VPA0586	hypothetical protein	249	584812	1	1	1	1	1
VPA0587	pyrrolidone-carboxylate peptidase	639	585302	1	1	2	2	2
VPA0588	hypothetical protein	342	586044	1	1	1	1	1
VPA0589	cobalamin synthesis protein	987	586449	1	1	1	1	1
VPA0590	ATP-dependent RNA helicase	1293	587620	1	1	1	1	1
VPA0591	hypothetical protein	3021	589003	1	1	2	1	1
VPA0592	hypothetical protein	840	592324	1	1	1	1	1
VPA0593	transcriptional regulator	735	593170	1	1	1	1	1
VPA0594	hypothetical protein	1467	594239	1	1	1	1	1
VPA0595	ATP-binding protein of molybdate transport system	1455	595719	1	1	1	1	1
VPA0596	methyl-accepting chemotaxis protein	1557	597420	1	1	1	1	1
VPA0597	hypothetical protein	174	599034	1	1	2	1	1
VPA0598	hypothetical protein	99	599217	1	1	1	1	1
VPA0599	LysR family transcriptional regulator	927	599320	1	1	1	1	1
VPA0600	arylsulfatase AtsD	2370	600277	1	1	1	1	1
VPA0601	arylsulfatase regulator	1263	602654	1	1	1	1	1
VPA0602	transcriptional activator NahR	975	604007	1	1	2	1	1
VPA0603	NodN-like protein	681	605426	1	1	1	1	2
VPA0604	ABC transporter periplasmic substrate-binding protein	828	606160	1	1	1	1	1
VPA0605	hypothetical protein	399	607199	1	1	1	1	1
VPA0606	AraC-type regulatory protein	804	607602	1	1	1	1	1
VPA0607	exoribonuclease II	2007	608477	1	1	1	1	1
VPA0608	ATP-dependent RNA helicase DeaD	1932	610863	1	1	1	1	1
VPA0609	hypothetical protein	1602	612869	1	2	3	4	1
VPA0610	hypothetical protein	126	614610	1	1	1	1	1
VPA0611	acetate kinase	1194	614768	1	1	2	1	1
VPA0612	chemotaxis transducer	1314	616240	1	1	1	1	1
VPA0613	permease	879	617839	1	1	1	1	1
VPA0614	hypothetical protein	552	618743	1	1	1	1	1
VPA0615	hydroxymethylglutaryl-CoA lyase	903	619330	1	1	2	1	1
VPA0616	enoyl-CoA hydratase/isomerase	846	620229	1	1	1	1	1
VPA0617	propionyl-CoA carboxylase subunit beta	1605	621112	1	1	1	1	1
VPA0618	acyl-CoA dehydrogenase	1170	622751	1	1	1	1	1
VPA0619	transcriptional regulator	375	623999	1	1	1	1	1
VPA0620	acyl-CoA thiolase	1227	624632	1	1	1	2	1
VPA0621	methylmalonate-semialdehyde dehydrogenase	1494	625888	1	1	2	3	4
VPA0622	acyl-CoA dehydrogenase	1155	627402	1	1	1	1	1
VPA0623	enoyl-CoA hydratase	786	628598	1	1	1	1	1
VPA0624	enoyl-CoA hydratase/isomerase	1137	629392	1	1	1	1	1
VPA0625	3-hydroxyisobutyrate dehydrogenase	903	630555	1	1	2	1	1
fabG | VPA0626	3-ketoacyl-ACP reductase	699	631593	1	1	1	1	1
VPA0627	cytochrome o ubiquinol oxidase subunit II	882	632931	1	1	1	2	1
VPA0628	cytochrome o ubiquinol oxidase subunit I	2037	633817	1	1	1	1	1
VPA0629	cytochrome o ubiquinol oxidase subunit III	603	635843	1	1	1	1	1
VPA0630	hypothetical protein	312	636445	1	1	1	1	1
VPA0631	protoheme IX farnesyltransferase	867	636765	1	1	2	1	1
VPA0632	hypothetical protein	525	638086	1	1	2	1	1
VPA0633	hypothetical protein	111	638857	1	1	1	1	1
VPA0634	NADH-dependent flavin oxidoreductase	1104	639189	1	1	1	1	2
VPA0635	oxidoreductase, oxygen dependent, FAD-dependent protein	1386	640793	1	1	1	2	1
artP | VPA0636	arginine transporter ATP-binding subunit	729	642527	1	2	1	1	1
VPA0637	arginine ABC transporter substrate-binding protein	744	643344	1	1	1	1	1
VPA0638	arginine transporter permease subunit ArtQ	690	644089	1	1	1	1	1
artM | VPA0639	arginine transporter permease subunit ArtM	669	644775	1	1	2	1	1
VPA0640	protocatechuate 3,4-dioxygenase beta chain protein	573	645613	1	1	2	1	1
VPA0641	LysR family transcriptional regulator	834	646201	1	1	1	1	1
VPA0642	glutathione S-transferase	648	647163	1	1	1	1	1
VPA0643	electron transfer flavoprotein-ubiquinone oxidoreductase	1662	647878	1	1	2	2	2
VPA0644	hypothetical protein	105	649655	1	1	1	1	1
VPA0645	branched-chain alpha-keto acid dehydrogenase subunit E2	1161	649774	1	1	1	1	1
VPA0646	pyruvate dehydrogenase E1 component subunit beta	984	650925	1	1	1	2	2
VPA0647	pyruvate dehydrogenase E1 component, alpha subunit	1095	651901	1	1	1	1	1
VPA0648	DOPA-dioxygenase-like protein	321	653681	1	1	1	1	1
VPA0649	hypothetical protein	627	654339	1	1	1	1	1
VPA0650	chaperone	1353	655051	1	1	1	1	1
VPA0652	hypothetical protein	474	656510	1	1	1	1	1
VPA0651	ferredoxin	141	656937	1	1	1	1	2
VPA0654	hypothetical protein	462	657074	1	1	1	1	1
VPA0653	hypothetical protein	129	657416	1	1	1	1	1
VPA0655	hypothetical protein	1044	657915	1	1	2	1	1
VPA0656	cyclic nucleotide binding protein	681	659198	1	1	1	1	1
VPA0657	iron(III) ABC transporter periplasmic iron-compound-binding protein	909	660042	1	1	1	1	1
VPA0658	iron(III) ABC transporter permease	936	660973	1	2	1	1	1
VPA0659	iron(III) ABC transporter permease	951	661901	1	1	1	1	1
VPA0660	iron(III) ABC transporter ATP-binding protein	756	662854	1	1	1	2	1
VPA0662	MerR family transcriptional regulator	387	663657	1	1	1	1	1
VPA0661	hypothetical protein	216	663976	1	1	1	1	1
VPA0663	AraC family transcriptional regulator	1083	664251	1	1	1	1	1
VPA0664	Fe-regulated protein B	2007	665354	1	1	1	2	2
VPA0665	hypothetical protein	390	667368	1	1	1	1	1
VPA0666	hypothetical protein	252	667768	1	1	1	1	1
VPA0667	hypothetical protein	294	668312	1	1	1	1	1
VPA0668	hypothetical protein	18255	668887	1	1	T	T	T
VPA0669	hypothetical protein	306	687256	1	1	1	1	1
VPA0670	hypothetical protein	225	687637	1	1	2	1	1
VPA0671	efflux (PET) family transporter	2154	688087	1	1	1	1	1
helD | VPA0672	DNA helicase IV	2070	690698	1	1	1	1	2
mgsA | VPA0673	methylglyoxal synthase	456	692846	1	1	1	1	1
VPA0674	TMAO reductase system periplasmic protein TorT	1005	693365	1	1	1	1	1
VPA0675	sensor protein TorS	2967	694458	1	1	2	1	3
VPA0676	hypothetical protein	192	697493	1	1	1	1	1
VPA0677	fatty acid cis/trans isomerase	2316	697703	1	1	2	1	3
VPA0678	hypothetical protein	387	700147	1	1	1	1	1
VPA0679	arylsulfatase	1548	700792	1	1	1	1	1
VPA0680	arylsulfatase	1548	702649	1	1	1	2	1
VPA0681	hypothetical protein	2316	704356	1	1	2	1	1
VPA0682	LysR family transcriptional regulator	870	706658	1	1	1	1	1
VPA0683	arylsulfatase protein	1527	707657	1	1	1	2	1
VPA0684	arylsulfatase regulator	1302	709298	1	1	2	2	2
VPA0685	MoxR-like protein	984	710685	1	1	2	1	1
VPA0686	hypothetical protein	963	711681	1	1	1	1	1
VPA0687	hypothetical protein	579	712644	1	1	1	1	1
VPA0688	hypothetical protein	1071	713215	1	1	1	1	1
VPA0689	hypothetical protein	1731	714278	1	1	1	1	2
VPA0690	hypothetical protein	1317	716005	1	1	1	1	1
VPA0691	riboflavin deaminase	426	717371	1	1	1	1	1
VPA0692	LysR family transcriptional regulator	930	717946	1	1	1	1	1
VPA0693	lipid kinase	900	718885	1	1	1	1	1
VPA0694	hypothetical protein	336	719919	1	1	1	1	1
VPA0695	accessory colonization factor AcfA	648	720270	1	1	1	1	1
VPA0696	hypothetical protein	156	720933	1	1	1	1	1
VPA0697	nonspecific acid phosphatase	984	721095	1	1	1	1	1
VPA0698	arylsulfatase regulator	1323	722457	1	1	1	2	2
VPA0699	hypothetical protein	1128	723789	1	1	2	3	2
VPA0700	hypothetical protein	1638	724913	1	1	1	1	1
VPA0701	oxalate/formate antiporter	1233	726618	1	1	1	1	1
VPA0702	hypothetical protein	114	728271	1	1	1	1	1
VPA0703	hypothetical protein	357	728426	1	1	1	1	1
VPA0704	hypothetical protein	1854	728937	1	1	1	1	2
VPA0705	cytoplasmic membrane protein	603	730790	1	1	1	1	1
dcuC | VPA0706	C4-dicarboxylate transporter DcuC	1368	731610	1	1	1	1	1
VPA0707	delta-9 fatty acid desaturase	1125	733331	1	1	1	1	1
VPA0708	acetyltransferase	549	734727	1	1	1	1	1
VPA0709	HAD family phosphatase	618	735361	1	1	1	1	1
VPA0710	sensor histidine kinase/response regulator LuxN	2049	736298	1	1	1	1	1
VPA0711	hypothetical protein	1182	738424	1	1	1	1	1
rbgA | ylqF | VPA0712	ribosomal biogenesis GTPase	945	739959	1	1	1	1	1
VPA0713	hypothetical protein	747	741193	1	2	1	1	1
VPA0714	collagenase	2118	742110	1	1	1	1	1
VPA0715	hypothetical protein	3063	744550	1	1	1	1	1
VPA0716	transcriptional regulator	984	747659	1	1	1	1	1
VPA0717	LysR family transcriptional regulator	909	749250	1	1	1	1	1
VPA0718	hypothetical protein	444	750211	1	1	1	2	1
VPA0719	hypothetical protein	285	750819	1	1	1	1	1
VPA0720	hypothetical protein	753	751162	1	1	2	1	2
VPA0721	rough colony protein RcpA	1344	751917	1	1	1	1	1
VPA0722	hypothetical protein	450	753260	1	1	1	1	1
VPA0723	hypothetical protein	1200	753713	1	1	2	3	1
VPA0724	hypothetical protein	1266	754909	1	1	1	1	1
VPA0725	TadB protein	870	756216	1	1	1	1	2
VPA0726	TadC protein	867	757085	1	1	2	1	1
VPA0727	nonspecific tight adherence protein TadD	1089	757951	1	1	2	2	1
VPA0728	hypothetical protein	543	759036	1	1	1	1	1
VPA0729	hypothetical protein	594	759553	1	1	1	1	1
VPA0730	hypothetical protein	1401	760133	1	1	1	1	1
VPA0731	hypothetical protein	564	761535	1	1	1	1	1
VPA0732	hypothetical protein	555	762225	1	1	1	1	1
VPA0733	LysR family transcriptional regulator	855	762953	1	1	1	1	1
VPA0734	LysR family transcriptional regulator	999	763975	1	1	1	1	1
VPA0735	hypothetical protein	1452	765164	1	1	2	2	2
VPA0736	sensory box sensor histidine kinase/response regulator VieS	3666	767025	1	1	1	1	1
VPA0737	two-component response regulator	1167	770674	1	1	1	1	1
VPA0738	fimbrial protein Z transcriptional regulator	597	771833	1	1	1	1	1
VPA0739	GGDEF domain-containing protein	1371	772439	1	1	2	1	1
VPA0740	transcriptional regulator	990	773867	1	1	1	1	1
VPA0741	fimbrial protein Z transcriptional regulator	621	774867	1	1	1	1	1
VPA0742	hypothetical protein	165	775468	1	1	1	1	1
VPA0743	response regulator VieB	1632	775706	1	1	1	1	1
VPA0744	hypothetical protein	405	777433	1	1	1	1	1
VPA0745	hypothetical protein	93	777909	1	1	1	1	1
VPA0746	chemotaxis protein CheV	975	778317	1	1	1	1	1
VPA0747	MSHA pilin protein MshA	537	779358	1	1	1	1	1
VPA0748	hypothetical protein	99	779997	1	1	1	1	1
VPA0749	hypothetical protein	723	780272	1	1	1	1	1
VPA0750	chloramphenicol-sensitive protein RarD	906	781083	1	1	1	1	1
VPA0751	hypothetical protein	120	781976	1	1	1	1	1
VPA0752	glutathione S-transfersae-like protein	387	782192	1	1	1	1	1
VPA0753	hypothetical protein	552	782955	1	1	1	1	1
VPA0754	hypothetical protein	1401	783582	1	1	1	1	1
VPA0755	metalloproteinase	2106	785300	1	1	1	1	1
VPA0756	molecular chaperone SugE	315	787560	1	1	1	1	1
VPA0757	hypothetical protein	885	787957	1	1	2	1	3
VPA0758	MutT family pyrophosphohydrolase	459	789046	1	2	1	1	1
VPA0759	N-acetyltransferase	486	789522	1	1	1	1	1
VPA0760	ribosomal-protein-serine N-acetyltransferase	561	790025	1	1	1	1	1
VPA0761	aldehyde dehydrogenase	1413	790711	1	1	2	1	1
VPA0762	2-oxoglutarate/malate translocator	1404	792191	1	1	1	1	1
VPA0763	sensor kinase CitA	1575	793868	1	1	1	2	1
VPA0764	transcriptional regulator CitB	678	795439	1	1	1	1	1
VPA0766	hypothetical protein	675	796194	1	1	1	1	1
VPA0765	glutamate synthetase	1542	796831	1	1	1	1	2
VPA0767	hypothetical protein	117	798407	1	1	1	1	1
VPA0768	catalase/peroxidase	2175	798566	1	1	1	2	1
VPA0769	hypothetical protein	453	800902	1	1	1	1	1
VPA0770	hypothetical protein	471	801356	1	1	1	1	1
VPA0771	lipopolysaccharide modification acyltransferase	1851	801905	1	1	1	1	1
VPA0772	hypothetical protein	276	803997	1	1	1	2	2
VPA0773	N-ethylmaleimide reductase	1101	804393	1	1	2	1	1
VPA0774	lactoylglutathione lyase	387	805505	1	1	1	1	1
VPA0775	hypothetical protein	429	806103	1	1	1	1	1
VPA0776	mazG-like protein	390	806558	1	1	1	1	1
VPA0777	hypothetical protein	876	806993	1	1	1	1	1
VPA0778	Mg transporter MgtE	1353	808075	1	2	3	1	1
VPA0779	hypothetical protein	612	809623	1	1	1	1	1
VPA0780	hypothetical protein	1455	810339	1	1	1	1	1
VPA0781	hypothetical protein	252	811894	1	1	1	1	1
VPA0782	lipoprotein	330	812460	1	1	1	1	1
VPA0783	hypothetical protein	453	812828	1	1	1	1	1
def | VPA0784	peptide deformylase	507	813501	1	1	1	1	1
VPA0785	transcriptional regulator	420	814071	1	1	1	1	1
VPA0786	hypothetical protein	504	814563	1	1	1	1	1
VPA0787	hypothetical protein	126	815089	1	1	1	1	1
VPA0788	outer membrane phospholipase A	939	815391	1	1	2	1	1
VPA0789	hypothetical protein	375	816508	1	1	1	1	1
VPA0790	YhfP protein	1005	817214	1	1	1	1	1
VPA0791	hypothetical protein	393	818258	1	1	1	1	1
VPA0792	ATP-binding/permease fusion ABC transporter	1761	818952	1	1	1	1	1
VPA0793	hypothetical protein	645	820886	1	1	1	1	1
VPA0794	LysR family transcriptional regulator	921	821655	1	1	1	1	1
VPA0795	acetyl-CoA carboxylase, carboxyl transferase beta subunit	870	822670	1	1	1	1	1
VPA0796	L-allo-threonine aldolase	1077	823684	1	1	1	1	1
VPA0797	hypothetical protein	261	824843	1	1	2	1	1
VPA0798	hypothetical protein	495	825327	1	1	1	2	2
VPA0799	hypothetical protein	666	826042	1	2	1	1	1
VPA0800	hypothetical protein	1242	826712	1	1	1	1	1
VPA0801	glycine dehydrogenase	2865	828140	1	1	2	1	2
VPA0802	glycine cleavage system protein H	381	831133	1	1	1	1	1
VPA0803	serine hydroxymethyltransferase	1296	831565	1	1	1	2	3
VPA0804	transcriptional regulator	624	833236	1	1	1	1	1
VPA0805	glycine cleavage system protein T2	1119	834120	1	1	1	1	1
VPA0806	TetR family transcriptional regulator	726	835311	1	1	1	1	1
VPA0807	multidrug resistance protein	1086	836187	1	1	1	2	3
VPA0808	periplasmic linker protein	1062	837272	1	1	1	1	1
VPA0809	AcrB/AcrD/AcrF family transporter	3060	838333	1	1	1	1	1
VPA0810	hypothetical protein	576	841461	1	1	1	1	1
VPA0811	PTS system fructose-specific transporter subunit IIBC	1734	842345	1	1	1	1	1
VPA0812	1-phosphofructokinase	975	844098	1	1	2	3	1
VPA0813	bifunctional PTS system fructose-specific transporter subunit IIA/HPr protein	1131	845084	1	1	2	1	3
VPA0814	DNA-binding transcriptional regulator FruR	981	846579	1	1	1	1	1
VPA0815	hypothetical protein	975	847567	1	1	1	1	1
VPA0816	hypothetical protein	129	848613	1	1	1	1	1
VPA0817	hypothetical protein	540	848747	1	1	1	2	1
VPA0818	hypothetical protein	819	849413	1	1	1	1	1
VPA0819	amino acid ABC transporter permease	921	850324	1	1	1	2	2
VPA0820	amino acid ABC transporter substrate-binding protein	822	851326	1	1	1	1	2
VPA0821	amino acid ABC transporter permease	798	852157	1	1	1	1	1
VPA0822	amino acid ABC transporter ATP-binding protein	735	852954	1	1	1	1	1
VPA0823	pyruvate kinase	1479	853898	1	1	1	1	1
VPA0824	regulatory protein UhpC	1380	855511	1	1	1	1	1
VPA0825	phosphoglycerate transport regulatory protein PgtC	1299	857166	1	1	1	1	1
VPA0826	phosphoglycerate transport regulatory protein PgtB	2376	858443	1	1	2	1	1
VPA0827	phosphoglycerate transport system transcriptional regulatory protein PgtA	1269	860808	1	1	1	1	1
VPA0828	hypothetical protein	657	862168	1	1	1	1	1
VPA0829	iron-containing alcohol dehydrogenase	1149	863125	1	1	1	1	1
VPA0830	AraC family transcriptional regulator	894	864466	1	1	1	1	1
VPA0831	hypothetical protein	105	865331	1	1	1	1	1
VPA0832	chitodextrinase	3165	865637	1	1	1	2	3
glgC | VPA0833	glucose-1-phosphate adenylyltransferase	1215	868910	1	1	1	1	1
VPA0834	formate--tetrahydrofolate ligase	1749	870481	1	1	1	1	1
VPA0835	inosine-guanosine kinase	1305	872467	1	1	1	1	1
VPA0836	CreA protein	474	873903	1	1	2	1	1
VPA0837	hypothetical protein	93	874554	1	1	1	1	1
VPA0838	hypothetical protein	510	874647	1	1	1	1	1
VPA0839	hypothetical protein	1752	875227	1	1	1	1	1
VPA0840	hypothetical protein	93	876993	1	1	1	1	1
VPA0841	CbbY family protein	669	877162	1	1	1	1	1
VPA0842	methyl-accepting chemotaxis protein	1431	878383	1	1	1	1	1
VPA0843	hypothetical protein	105	880202	1	1	1	1	1
VPA0844	hypothetical protein	597	880391	1	1	1	1	1
VPA0845	DEAD-box ATP dependent DNA helicase	1266	881054	1	1	1	1	1
VPA0846	hypothetical protein	789	882359	1	1	1	1	1
VPA0847	hypothetical protein	633	883336	1	1	1	1	1
VPA0848	hypothetical protein	243	884183	1	1	2	1	2
VPA0849	cytochrome b561	540	884600	1	1	1	1	1
VPA0850	hypothetical protein	570	885136	1	1	1	1	1
VPA0851	formate transporter 1	1452	885825	1	1	1	2	1
VPA0852	LysR family transcriptional regulator	906	887541	1	1	1	1	1
VPA0853	membrane protein YcdZ	483	888715	1	1	1	1	1
VPA0854	hypothetical protein	1635	889391	1	1	1	1	1
VPA0855	5'-nucleotidase	1743	891297	1	1	1	2	2
VPA0856	transmembrane transport protein	957	893624	1	1	2	2	3
VPA0857	hypothetical protein	192	894860	1	1	1	1	1
VPA0858	phnA protein	558	895211	1	1	1	1	1
VPA0859	lipase	2409	896047	1	1	1	1	1
VPA0860	long-chain fatty acid transport protein	1242	898477	1	1	1	1	1
VPA0861	hypothetical protein	789	901224	1	1	1	1	1
VPA0862	hypothetical protein	435	902217	1	1	1	1	1
VPA0863	hypothetical protein	234	902694	1	1	1	1	1
VPA0864	ABC transporter periplasmic solute binding protein	1707	903007	1	1	1	1	1
VPA0865	hypothetical protein	597	905251	1	1	1	1	1
VPA0866	oxidoreductase	840	906123	1	1	1	1	1
VPA0867	DnaJ-like protein	621	907095	1	1	1	1	1
VPA0868	hypothetical protein	1656	907844	1	1	1	1	1
VPA0869	GGDEF family protein	1911	909571	1	2	1	3	3
VPA0870	trans-2-enoyl-CoA reductase	1200	911670	1	1	2	1	3
VPA0872	arylesterase	603	912953	1	1	1	1	1
VPA0871	ABC transporter ATP-binding protein	693	913554	1	1	1	1	1
VPA0873	permease	2382	914321	1	1	1	1	1
VPA0874	hypothetical protein	1434	917045	1	1	1	1	1
VPA0875	carboxylase	936	918501	1	2	3	3	4
VPA0876	hypothetical protein	684	919433	1	1	1	1	1
VPA0877	LamB/YcsF family protein	756	920116	1	1	2	1	1
VPA0878	hypothetical protein	1959	921191	1	1	2	1	1
VPA0879	UDP-glucose 4-epimerase	1017	923204	1	1	1	1	1
VPA0880	hypothetical protein	126	924349	1	1	1	1	1
VPA0881	hypothetical protein	153	924377	1	1	1	1	1
VPA0882	heme transport protein HutA	2082	924558	1	1	2	1	3
VPA0883	LysR family transcriptional regulator	888	926872	1	1	1	1	1
VPA0884	acetyltransferase	2634	927846	1	1	1	1	1
VPA0885	DamX-like protein	570	930722	1	1	1	1	1
ddl | VPA0886	D-alanyl-alanine synthetase A	990	931443	1	1	1	1	1
VPA0887	hypothetical protein	390	932561	1	1	1	1	1
VPA0888	translation initiation factor Sui1	312	932955	1	1	1	1	1
VPA0890	hypothetical protein	195	933720	1	1	1	1	1
VPA0889	hypothetical protein	405	933864	1	1	1	1	1
VPA0891	hypothetical protein	1050	934275	1	1	2	3	1
VPA0892	hypothetical protein	186	935568	1	1	1	1	1
VPA0893	phage structural protein	471	935975	1	1	2	3	T
VPA0894	hypothetical protein	1146	936448	1	2	3	4	T
VPA0895	hypothetical protein	717	937565	1	1	2	3	4
VPA0896	hypothetical protein	318	938278	1	1	1	1	1
VPA0897	hypothetical protein	162	938632	1	1	1	1	1
VPA0898	hypothetical protein	387	938773	1	1	2	3	4
VPA0899	hypothetical protein	207	939144	1	1	1	1	1
VPA0900	hypothetical protein	312	939489	1	1	2	1	3
VPA0901	major phage capsid protein P2	768	939810	1	1	T	2	3
VPA0902	hypothetical protein	105	940750	1	1	1	2	1
VPA0903	hypothetical protein	1113	940888	1	2	T	3	4
VPA0904	hypothetical protein	360	942059	1	1	1	1	1
VPA0905	hypothetical protein	312	942584	1	1	2	3	4
VPA0907	hypothetical protein	126	942899	1	1	1	1	1
VPA0906	hypothetical protein	129	942999	1	1	2	1	2
VPA0908	replication initiation protein	1818	943113	1	1	2	3	T
VPA0909	hypothetical protein	297	944943	1	1	1	T	T
VPA0910	phage-like protein	264	945575	1	1	1	1	1
VPA0911	hypothetical protein	141	946137	1	1	1	1	1
VPA0913	hypothetical protein	501	946307	1	1	1	1	1
VPA0912	transcriptional regulator	834	946757	1	1	1	1	1
VPA0914	hypothetical protein	219	947918	1	1	1	1	1
VPA0915	universal stress protein A	390	948185	1	1	1	1	1
VPA0916	hypothetical protein	159	949336	1	1	1	1	1
VPA0917	hypothetical protein	1122	949538	1	1	2	1	2
VPA0918	hypothetical protein	882	950720	1	T	1	1	1
VPA0919	transcriptional regulator	663	951608	1	2	1	1	1
VPA0920	sensor histidine kinase	1455	952245	1	1	1	1	1
pntB | VPA0921	pyridine nucleotide transhydrogenase	1377	953855	1	1	1	1	1
pntA | VPA0922	NAD(P) transhydrogenase subunit alpha	1557	955241	1	1	1	1	1
VPA0923	hypothetical protein	282	957231	1	1	1	1	1
VPA0924	hypothetical protein	369	957566	1	1	1	1	1
VPA0925	GGDEF family protein	1245	958191	1	1	1	1	1
VPA0926	hypothetical protein	990	959511	1	1	1	1	1
VPA0927	regulatory components of sensory transduction system	972	960497	1	1	1	1	1
VPA0928	hypothetical protein	438	961638	1	1	1	1	1
modC | VPA0929	molybdate transporter ATP-binding protein	1107	962151	1	1	1	1	1
modB | chlJ | VPA0930	molybdate ABC transporter permease	690	963254	1	1	1	2	1
VPA0931	molybdenum ABC transporter periplasmic molybdenum-binding protein	756	963971	1	1	1	1	1
VPA0932	cobyric acid synthase	1452	964852	1	1	1	1	1
VPA0933	hypothetical protein	372	966465	1	1	1	1	1
VPA0934	hypothetical protein	615	966914	1	1	1	1	1
VPA0935	hypothetical protein	684	967606	1	1	2	2	2
VPA0936	aromatic amino acid aminotransferase	1197	968301	1	1	1	1	1
VPA0938	AraC family transcriptional regulator	858	969644	1	1	1	1	1
VPA0937	hypothetical protein	141	970487	1	1	2	2	2
VPA0939	adhesin	1386	970660	1	1	1	1	1
nrdG | VPA0940	anaerobic ribonucleotide reductase-activating protein	471	972130	1	1	1	1	1
VPA0941	anaerobic ribonucleoside triphosphate reductase	2121	972685	1	T	1	2	3
VPA0942	hypothetical protein	882	975100	1	1	1	1	1
VPA0943	AcrA/AcrE family protein	1056	976070	1	1	1	1	1
VPA0944	AcrB/AcrD/AcrF family cation efflux system	3309	977122	1	1	2	3	4
VPA0945	hypothetical protein	459	980459	1	1	1	1	1
VPA0946	hypothetical protein	420	980928	1	1	1	1	1
VPA0947	ArsR family transcriptional regulator	309	981376	1	1	1	1	1
VPA0948	hypothetical protein	210	981839	1	1	1	1	1
VPA0949	NADH oxidase	1704	982120	1	1	2	1	3
VPA0950	hypothetical protein	117	985238	1	1	1	1	1
VPA0951	hypothetical protein	1464	985437	1	1	1	1	1
VPA0952	hypothetical protein	1392	986897	1	2	2	2	2
VPA0953	biofilm-associated surface protein	7014	988198	1	2	X	X	X
VPA0954	agglutination protein	1314	995564	1	1	1	1	1
VPA0955	outer membrane protein	648	996853	1	1	1	1	1
VPA0956	hypothetical protein	93	997677	1	1	1	1	1
VPA0957	transporter binding protein	1656	997829	1	T	2	1	3
VPA0958	NADH oxidase	405	999917	1	1	1	1	1
VPA0959	formate dehydrogenase oxidoreductase protein	2325	1000429	1	1	1	1	2
VPA0960	hypothetical protein	114	1003258	1	1	1	1	1
VPA0961	transcriptional regulator	885	1003420	1	1	2	2	2
VPA0962	formate dehydrogenase oxidoreductase protein	831	1004358	1	1	1	1	1
uhpT | VPA0963	sugar phosphate antiporter	1395	1005595	1	1	1	1	1
VPA0964	response regulator	609	1007129	1	1	1	1	1
VPA0965	sensory histidine kinase UhpB	1503	1007737	1	1	1	1	1
VPA0966	regulatory protein UhpC	1341	1009246	1	1	2	2	2
VPA0967	mannose-6-phosphate isomerase	1236	1010711	1	2	1	1	1
VPA0968	3-hydroxy-3-methylglutaryl-CoA reductase	1263	1012301	1	1	1	1	1
VPA0969	hypothetical protein	1563	1014010	1	1	1	1	1
VPA0970	hypothetical protein	1326	1015582	1	1	1	1	1
VPA0971	3-oxoacyl-ACP synthase	1095	1016996	1	1	2	1	1
VPA0972	thioredoxin 2	435	1018257	1	1	1	1	1
VPA0973	MFS family transporter	1161	1018868	1	1	1	1	1
VPA0974	AraC family transcriptional regulator	894	1020082	1	1	1	1	1
VPA0975	hypothetical protein	1386	1021027	1	1	1	1	1
VPA0976	hypothetical protein	396	1022399	1	1	1	2	1
VPA0977	acetyltransferase	510	1022809	1	1	1	1	1
VPA0978	hypothetical protein	183	1023391	1	1	1	1	1
VPA0979	ferric aerobactin receptor	2178	1023626	1	1	1	2	1
VPA0980	hypothetical protein	738	1025894	1	1	1	2	1
VPA0981	anaerobic C4-dicarboxylate transporter	1332	1027050	1	1	1	1	1
VPA0982	hypothetical protein	489	1028470	1	1	1	1	1
VPA0983	hypothetical protein	441	1029076	1	1	1	1	1
VPA0984	uroporphyrin-III C-methyltransferase	759	1029561	1	1	1	1	1
VPA0985	formate dehydrogenase	849	1030493	1	1	1	1	1
nirD | VPA0986	nitrite reductase small subunit	324	1031544	1	1	1	1	1
VPA0987	nitrite reductase large subunit	2565	1031881	1	1	1	1	1
VPA0988	nucleoside diphosphate kinase regulator	408	1034885	1	2	1	1	1
VPA0989	hypothetical protein	132	1035685	1	1	1	1	1
VPA0990	hypothetical protein	1221	1036141	1	2	1	1	1
VPA0991	hypothetical protein	1842	1037440	1	1	1	1	1
VPA0992	hypothetical protein	2628	1040997	1	1	1	1	2
VPA0993	hypothetical protein	2697	1043734	1	1	1	1	1
VPA0994	hypothetical protein	789	1047215	1	1	1	1	1
VPA0995	hypothetical protein	933	1048446	1	1	1	1	1
VPA0996	hypothetical protein	96	1049344	1	1	1	1	1
VPA0997	lipase-like protein	789	1049476	1	1	1	1	1
VPA0998	hypothetical protein	255	1050327	1	1	1	1	1
VPA0999	cytoplasmic alpha-amylase	1524	1050712	1	1	1	1	1
VPA1000	methyl-accepting chemotaxis protein	1632	1053339	1	1	1	1	1
alr | VPA1001	alanine racemase	1230	1055082	1	1	1	1	1
VPA1002	hypothetical protein	144	1056339	1	1	1	1	1
VPA1003	branched-chain amino acid transport protein AzlC	732	1056552	1	1	1	1	1
VPA1004	transmembrane protein	309	1057280	1	1	1	1	1
VPA1005	D-lactate dehydrogenase	1707	1057757	1	1	1	1	1
VPA1006	LysR family transcriptional regulator	903	1059849	1	1	1	1	1
VPA1007	hypothetical protein	96	1061275	1	1	1	1	1
yieM | VPA1008	hypothetical protein	1455	1061348	1	2	3	4	2
VPA1009	hypothetical protein	1662	1062812	1	2	2	2	2
VPA1010	MutT/nudix family protein	570	1064689	1	1	1	1	1
VPA1011	L-allo-threonine aldolase	1005	1065282	1	1	1	1	1
VPA1012	cytochrome c554	381	1066301	1	1	1	1	1
VPA1013	hypothetical protein	120	1066670	1	1	1	1	1
VPA1014	hypothetical protein	1533	1066910	1	1	2	1	3
VPA1015	succinate dehydrogenase subunit Sdh	996	1068543	1	1	1	1	1
VPA1016	multidrug resistance protein D	1134	1069624	1	1	1	1	1
VPA1017	AraC family transcriptional regulator	780	1070897	1	1	1	1	1
VPA1018	lipoprotein Blc	522	1071695	1	1	1	1	1
VPA1019	hypothetical protein	528	1072272	1	1	1	1	1
VPA1020	hypothetical protein	525	1072830	1	1	1	1	1
VPA1021	hypothetical protein	390	1073754	1	1	1	1	1
VPA1022	exonuclease SbcC	3057	1074208	1	1	1	1	2
VPA1023	exonuclease SbcD	1134	1077274	1	1	1	2	1
VPA1024	hypothetical protein	843	1078504	1	1	1	2	1
VPA1025	hypothetical protein	291	1079347	1	1	1	1	2
VPA1026	hypothetical protein	1836	1079651	1	1	2	2	2
VPA1027	hypothetical protein	480	1081544	1	1	1	1	1
VPA1028	ClpA/B-type chaperone	2568	1082229	1	1	2	2	3
VPA1029	hypothetical protein	966	1084807	1	1	1	1	1
VPA1030	hypothetical protein	1824	1085769	1	1	1	1	1
VPA1031	hypothetical protein	465	1087589	1	1	2	1	1
VPA1032	hypothetical protein	798	1088062	1	1	1	1	X
VPA1033	hypothetical protein	1521	1088870	1	1	1	1	1
VPA1034	hypothetical protein	1494	1090437	1	1	1	1	1
VPA1035	hypothetical protein	531	1091930	1	1	1	1	1
VPA1036	hypothetical protein	1122	1092476	1	1	1	1	1
VPA1037	phosphoprotein phosphatase	789	1093594	1	1	1	1	1
VPA1038	hypothetical protein	696	1094393	1	1	2	1	1
VPA1039	hypothetical protein	3519	1095070	1	T	1	1	1
VPA1040	hypothetical protein	1302	1098604	1	1	1	1	2
VPA1041	hypothetical protein	1326	1099908	1	1	1	1	1
VPA1042	hypothetical protein	456	1101255	1	1	1	1	1
VPA1043	hypothetical protein	1197	1101720	1	1	1	1	1
VPA1044	hypothetical protein	2145	1103236	1	1	2	3	1
VPA1045	hypothetical protein	1536	1105492	1	1	1	1	1
VPA1046	hypothetical protein	342	1107024	1	1	1	1	1
VPA1047	hypothetical protein	132	1107457	1	1	1	1	1
VPA1048	anti-sigma F factor antagonist	495	1107620	1	1	1	1	1
VPA1049	two-component response regulator	1221	1108107	1	2	3	1	1
VPA1050	hypothetical protein	324	1109352	1	1	1	1	1
VPA1051	glutathione S-transferase	615	1109834	1	1	1	1	1
VPA1052	TetR family regulatory protein	576	1110593	1	1	1	1	1
VPA1053	hypothetical protein	405	1111170	1	1	1	1	1
VPA1054	nitrite reductase NADPH (small subunit) oxidoreductase protein	336	1111677	1	1	1	1	1
VPA1055	nitrite reductase	2520	1112013	1	1	1	2	3
VPA1056	nitrate transporter ATPase component NasD	837	1114543	1	1	1	1	1
VPA1057	nitrate transporter	924	1115391	1	1	1	1	1
VPA1058	nitrate transport protein	1365	1116437	1	1	1	1	1
VPA1059	hypothetical protein	165	1117740	1	1	2	1	1
VPA1060	two-component response regulatory protein	588	1118067	1	1	1	1	2
VPA1061	hypothetical protein	930	1118712	1	1	1	2	2
VPA1062	hypothetical protein	105	1119638	1	1	1	1	1
VPA1063	hypothetical protein	954	1119798	1	1	1	1	1
VPA1064	siroheme synthase	906	1120748	1	1	1	1	1
VPA1065	nitrate reductase, large subunit protein	2799	1121674	1	1	1	1	1
VPA1066	acetyltransferase	435	1124645	1	1	1	1	1
VPA1067	serine transporter	1257	1125446	1	1	1	1	1
VPA1068	hypothetical protein	99	1126811	1	1	1	1	1
VPA1069	virulence-mediating protein VirC	1914	1127327	1	1	2	2	2
VPA1070	hypothetical protein	342	1129269	1	1	1	1	1
VPA1071	extracellular serine protease	1779	1129892	1	1	1	2	2
VPA1072	hypothetical protein	456	1131683	1	1	1	1	1
VPA1073	alkaline phosphatase	1290	1132255	1	1	1	1	2
VPA1074	hypothetical protein	936	1133676	1	1	1	1	2
VPA1075	two-component sensor	1242	1134746	1	1	1	1	1
VPA1076	two-component response regulator	669	1135959	1	2	1	1	1
VPA1077	hypothetical protein	1194	1136718	1	1	1	1	2
VPA1078	hypothetical protein	297	1138070	1	1	1	1	1
VPA1079	uridine phosphorylase	732	1139090	1	1	1	1	1
VPA1080	membrane transport protein	732	1139833	1	1	1	1	1
VPA1081	hypothetical protein	219	1140725	1	1	1	1	1
VPA1082	ribose operon repressor	1008	1141173	1	1	1	1	1
VPA1083	ribokinase	918	1142215	1	1	1	1	1
VPA1084	D-ribose transporter subunit RbsB	879	1143361	1	1	1	1	1
rbsC | VPA1085	ribose ABC transporter permease	984	1144325	1	1	1	1	1
VPA1086	D-ribose transporter ATP binding protein	1506	1145305	1	1	1	1	1
VPA1087	D-ribose pyranase	420	1146833	1	1	1	1	1
VPA1088	c-di-GMP phosphodiesterase A-like protein	2364	1147728	1	1	2	3	4
VPA1089	5'-methylthioadenosine/S-adenosylhomocy steine nuclosidase	759	1150171	1	1	1	1	1
VPA1090	hypothetical protein	174	1151070	1	1	2	1	1
VPA1091	hypothetical protein	642	1152213	1	1	1	1	1
VPA1092	hypothetical protein	471	1153139	1	1	1	1	1
VPA1093	hypothetical protein	381	1153634	1	1	1	1	1
VPA1094	hypothetical protein	678	1154128	1	1	1	2	3
VPA1095	hypothetical protein	417	1154856	1	1	2	2	2
VPA1096	hypothetical protein	519	1155383	1	1	1	1	1
VPA1097	hypothetical protein	873	1156325	1	1	1	1	2
VPA1098	hypothetical protein	1032	1157191	1	1	1	1	1
VPA1099	hypothetical protein	474	1158381	1	1	1	1	1
VPA1100	sensor histidine kinase	2358	1158944	1	1	2	1	1
VPA1101	cytochrome c551 peroxidase	963	1161294	1	1	1	1	1
VPA1102	hypothetical protein	177	1162547	1	1	1	1	1
VPA1103	hypothetical protein	99	1162737	1	1	1	1	1
VPA1104	hypothetical protein	2724	1162881	1	1	2	3	1
VPA1105	hypothetical protein	1380	1165804	1	1	2	1	3
VPA1106	stomatin-like protein	786	1167193	1	1	1	1	1
VPA1107	hypothetical protein	429	1168106	1	1	1	1	1
VPA1108	NAD(P)H-flavin reductase	735	1168771	1	1	1	1	1
VPA1109	ABC transporter ATP-binding protein	1185	1169620	1	1	1	1	1
VPA1110	permease	843	1170807	1	1	1	1	1
VPA1111	glycine betaine-binding ABC transporter	939	1171740	1	1	1	1	1
VPA1112	choline dehydrogenase	1746	1172727	1	1	1	1	2
VPA1113	betaine aldehyde dehydrogenase	1461	1174493	1	1	2	1	2
VPA1114	transcriptional regulator BetI	600	1175972	1	1	1	1	1
VPA1115	hypothetical protein	2049	1177165	1	1	1	1	1
VPA1116	hypothetical protein	123	1179432	1	1	1	1	2
fabG | VPA1117	3-ketoacyl-ACP reductase	759	1179669	1	1	1	1	1
VPA1118	3-hydroxyisobutyrate dehydrogenase	897	1180437	1	1	1	1	1
VPA1119	enoyl-CoA hydratase/isomerase	1131	1181352	1	1	1	1	1
VPA1120	enoyl-CoA hydratase	777	1182493	1	1	1	1	2
VPA1121	acyl-CoA dehydrogenase	1155	1183319	1	1	1	1	1
VPA1122	aldehyde dehydrogenase	1494	1184561	1	1	1	2	3
VPA1123	acyl-CoA thiolase	1179	1186125	1	1	1	1	1
VPA1124	transcriptional regulator	387	1187513	1	1	1	1	1
VPA1125	acyl-CoA dehydrogenase	1170	1187945	1	1	1	1	1
VPA1126	acyl-CoA carboxyltransferase beta chain	1608	1189213	1	1	2	3	1
VPA1127	enoyl-CoA hydratase/isomerase	804	1190905	1	1	1	1	1
VPA1128	acyl-CoA carboxylase alpha chain	2115	1191662	1	1	1	1	2
VPA1129	hydroxymethylglutaryl-CoA lyase	930	1193730	1	1	2	3	1
VPA1130	sensory box sensor histidine kinase/response regulator	2622	1194754	1	1	2	2	3
VPA1131	periplasmic binding protein-like protein	918	1197387	1	1	1	1	1
VPA1132	hypothetical protein	327	1198356	1	1	1	1	1
VPA1133	integral membrane protein	867	1198781	1	1	1	1	1
VPA1134	hypothetical protein	144	1199837	1	1	1	1	1
VPA1135	acetyltransferase	549	1199986	1	1	1	1	1
VPA1136	transcriptional regulator; also ATP-binding protein of a transport system	1416	1200544	1	1	2	3	4
VPA1137	cytochrome BD2 subunit I	1365	1202114	1	1	1	2	1
VPA1138	cytochrome BD2 subunit II	1008	1203507	1	1	1	1	1
VPA1139	hypothetical protein	159	1204519	1	1	1	1	1
VPA1140	hypothetical protein	756	1204734	1	1	2	1	1
VPA1141	gamma-carboxymuconolactone decarboxylase	378	1205584	1	1	2	2	1
VPA1142	MerR family transcriptional regulator	357	1206020	1	1	1	1	1
VPA1143	molybdenum containing oxidoreductase	1314	1206611	1	1	1	1	1
VPA1144	hypothetical protein	663	1207968	1	1	1	1	1
VPA1145	hypothetical protein	417	1208813	1	1	1	1	1
VPA1146	hypothetical protein	603	1209420	1	1	1	1	1
VPA1147	phenylacetate-CoA ligase	1203	1210188	1	1	1	1	1
VPA1148	high-affinity branched-chain amino acid transport ATP-binding protein	822	1211400	1	1	2	3	4
VPA1149	hypothetical protein	1245	1212290	1	2	2	2	2
VPA1150	high-affinity branched-chain amino acid transport permease	1068	1213580	1	1	2	1	1
VPA1151	ABC transporter membrane spanning protein	894	1214659	1	1	1	1	1
VPA1152	long-chain-fatty-acid-CoA ligase	1953	1215552	1	1	1	2	3
VPA1153	high-affinity branched-chain amino acid transport ATP-binding protein	819	1217504	1	1	1	1	1
VPA1154	hypothetical protein	120	1218328	1	1	1	1	1
VPA1155	electron transfer flavoprotein-ubiquinone oxidoreductase	1638	1218547	1	1	1	2	3
VPA1156	electron transfer flavoprotein subunit beta	753	1220323	1	1	1	1	1
VPA1157	electron transfer flavoprotein subunit alpha	927	1221072	1	1	1	1	1
VPA1158	acetoacetyl-CoA synthetase	2034	1222082	1	1	1	1	1
VPA1159	guanosine 5'-monophosphate oxidoreductase	1047	1224168	1	1	1	1	1
VPA1160	hypothetical protein	1542	1225648	1	1	1	1	1
VPA1161	hypothetical protein	438	1227279	1	1	1	1	1
VPA1162	response regulator	1005	1227716	1	1	1	1	1
VPA1163	aldo/keto reductase	909	1229079	1	1	1	1	1
VPA1164	hypothetical protein	408	1230083	1	1	1	1	1
VPA1165	hypothetical protein	579	1230477	1	1	1	1	1
VPA1166	chloride channel protein	1404	1231559	1	1	2	2	2
VPA1167	hypothetical protein	966	1233388	1	1	1	1	1
VPA1168	hypothetical protein	1239	1234401	1	1	1	1	1
folE | VPA1169	GTP cyclohydrolase I	654	1235907	1	1	1	1	1
VPA1170	molybdopterin biosynthesis MoeA protein	1236	1236849	1	1	2	2	1
VPA1171	molybdopterin biosynthesis protein MoeB	750	1238094	1	1	1	1	1
VPA1172	hypothetical protein	2112	1239031	1	1	1	1	1
VPA1173	hypothetical protein	480	1241127	1	1	1	1	1
VPA1174	hypothetical protein	108	1241813	1	1	1	1	1
VPA1175	thiosulfate sulfurtransferase SseA	831	1242081	1	1	1	1	1
VPA1176	hypothetical protein	2292	1242933	1	1	1	1	1
VPA1177	chitinase A	1293	1245266	1	1	1	1	1
VPA1178	SorC family transcriptional regulator	1002	1246690	1	1	1	2	2
VPA1179	hypothetical protein	153	1247762	1	2	1	1	1
VPA1180	transaldolase B	951	1248158	1	1	1	1	1
VPA1181	transketolase	1992	1249232	1	1	T	1	T
VPA1182	methyl-accepting chemotaxis protein	1569	1251349	1	1	1	1	1
VPA1183	hypothetical protein	96	1252987	1	1	1	1	1
VPA1184	drug transport transmembrane protein	1179	1253136	1	1	1	1	1
VPA1185	phospho-2-dehydro-3-deoxyheptonate aldolase	1053	1254463	1	1	1	1	1
VPA1186	outer membrane protein OmpA	990	1255977	1	1	1	1	1
VPA1187	CbbY family protein	603	1257099	1	1	1	1	1
VPA1188	peptidyl-tRNA hydrolase domain protein	414	1257778	1	1	2	1	1
VPA1189	methyl-accepting chemotaxis protein	1770	1258293	1	1	1	1	1
VPA1190	acriflavin resistence protein	3153	1260174	1	1	2	2	1
VPA1191	multidrug efflux membrane fusion protein	1128	1263335	1	1	1	1	1
VPA1192	deoxycytidylate deaminase	465	1264867	1	1	1	2	1
VPA1193	peptidase T	1230	1265428	1	2	1	3	1
VPA1194	hypothetical protein	864	1266949	1	1	1	1	1
VPA1195	nitrate/nitrite response regulator protein	627	1268344	1	1	1	1	2
VPA1196	nitrate/nitrite sensor protein NarQ	1737	1268963	1	1	1	1	1
VPA1197	(Fe-S)-binding protein	486	1270947	1	1	1	2	1
VPA1198	NapD protein	309	1271472	1	1	1	2	1
VPA1199	nitrate reductase catalytic subunit	2490	1271777	1	1	1	1	1
VPA1200	periplasmic nitrate reductase, cytochrome c-type protein	456	1274345	1	1	1	1	1
VPA1201	periplasmic nitrate reductase, cytochrome c-type protein	579	1274829	1	1	1	1	1
VPA1202	polyhydroxyalkanoic acid synthase	1776	1275721	1	1	1	1	1
VPA1203	hypothetical protein	348	1277563	1	1	1	1	1
VPA1204	acetyl-CoA acetyltransferase	1209	1277955	1	1	1	1	1
VPA1205	acetoacetyl-CoA reductase	741	1279176	1	1	2	1	1
VPA1206	hypothetical protein	621	1280656	1	1	1	1	2
VPA1207	hypothetical protein	267	1281293	1	1	1	1	1
secF | VPA1208	preprotein translocase subunit SecF	903	1281621	1	1	1	1	1
secD | VPA1209	preprotein translocase subunit SecD	1836	1282526	1	1	1	2	1
VPA1210	hypothetical protein	480	1284526	1	1	1	1	1
VPA1211	hypothetical protein	672	1285174	1	1	1	1	1
VPA1212	hypothetical protein	549	1285922	1	1	1	2	2
VPA1213	hypothetical protein	624	1286902	1	1	1	1	1
VPA1214	transcriptional regulator	450	1287565	1	1	1	1	2
VPA1215	hypothetical protein	942	1288149	1	1	1	1	1
VPA1216	hypothetical protein	663	1289186	1	1	1	1	1
VPA1217	hypothetical protein	1038	1289874	1	1	1	1	1
VPA1218	secretion protein	1056	1290924	1	1	1	1	1
VPA1219	transcriptional regulator	465	1292017	1	1	1	1	1
VPA1220	sensor protein LuxQ	2577	1292683	1	1	1	2	1
VPA1221	LuxP protein	1098	1295259	1	1	1	1	1
VPA1222	hypothetical protein	321	1296709	1	1	1	1	1
VPA1223	hypothetical protein	651	1297026	1	1	1	2	1
VPA1224	hypothetical protein	219	1297853	1	1	1	2	1
VPA1225	hypothetical protein	156	1298129	1	1	1	1	1
VPA1226	hypothetical protein	315	1298396	1	1	1	1	1
VPA1227	hypothetical protein	1383	1298788	1	1	1	1	1
VPA1228	oxidoreductase	978	1300241	1	1	2	1	1
VPA1229	hypothetical protein	2649	1301277	1	1	2	3	1
VPA1230	glyceraldehyde-3-phosphate dehydrogenase	1434	1304527	1	1	1	1	1
VPA1231	hypothetical protein	279	1306265	1	1	2	3	1
VPA1232	hypothetical protein	615	1306585	1	1	1	1	1
VPA1233	LysR family transcriptional regulator	915	1307293	1	1	1	1	1
VPA1234	transcriptional regulator	456	1308227	1	1	1	1	1
VPA1235	hypothetical protein	90	1308710	1	1	2	1	1
VPA1236	hypothetical protein	1263	1308895	1	1	1	1	2
VPA1237	GntR family transcriptional regulator	1437	1310160	1	1	1	1	1
VPA1238	hypothetical protein	714	1311665	1	1	1	1	1
VPA1239	ABC transporter	1323	1312538	1	1	1	1	1
VPA1240	magnesium transporter MgtE	1347	1314047	1	1	1	1	1
VPA1241	hypothetical protein	132	1315667	1	1	1	1	1
codB | VPA1242	cytosine permease	1239	1316197	1	2	3	1	1
VPA1243	cytosine deaminase	1278	1317445	1	1	1	1	1
VPA1244	hypothetical protein	183	1318782	1	1	1	1	1
VPA1245	hypothetical protein	639	1319398	1	1	1	1	1
VPA1246	hypothetical protein	759	1320037	1	1	1	1	1
VPA1248	hypothetical protein	108	1320836	1	1	1	1	1
VPA1247	hypothetical protein	1854	1320942	1	1	1	1	1
VPA1249	hypothetical protein	618	1322912	1	1	2	2	2
ribB | VPA1250	3,4-dihydroxy-2-butanone 4-phosphate synthase	657	1323888	1	1	1	1	1
VPA1251	ABC transporter	546	1324650	1	1	1	1	1
VPA1252	hypothetical protein	447	1325206	1	1	1	1	1
VPA1253	hypothetical protein	240	1325821	1	1	1	1	1
VPA1254	IS1328 transposase	1017	1326614	1	1	1	1	1
VPA1255	hypothetical protein	2316	1328283	1	1	2	1	1
VPA1256	hypothetical protein	1605	1331005	1	1	1	1	1
VPA1257	hypothetical protein	141	1333466	1	1	1	1	1
VPA1258	hypothetical protein	462	1333696	1	1	2	2	1
VPA1259	hypothetical protein	267	1334389	1	1	2	1	3
VPA1260	hypothetical protein	645	1334950	1	1	2	1	1
VPA1261	ATP-binding protein	1422	1335591	1	1	1	1	1
VPA1262	hypothetical protein	3315	1337749	1	1	1	1	2
VPA1263	hypothetical protein	2610	1341842	1	1	1	1	2
VPA1265	hypothetical protein	174	1344769	1	1	1	1	1
VPA1264	colicin polypeptide	144	1344894	1	1	1	1	1
VPA1266	ATP-dependent exoDNAse subunit alpha	2028	1345376	1	1	2	3	4
VPA1267	hypothetical protein	438	1347400	1	1	1	1	1
VPA1268	hypothetical protein	678	1347837	1	1	1	1	1
VPA1269	hypothetical protein	2673	1348514	1	1	1	2	3
VPA1270	hypothetical protein	1458	1351186	1	1	1	1	2
VPA1271	thiol:disulfide interchange protein	600	1352801	1	1	1	1	1
VPA1272	hypothetical protein	396	1353483	1	1	2	1	1
VPA1273	hypothetical protein	297	1354040	1	1	1	1	1
VPA1274	hypothetical protein	117	1354354	1	1	1	1	1
VPA1275	short chain dehydrogenase/reductase family oxidoreductase	720	1354576	1	1	1	1	1
VPA1276	DNA-binding response regulator	714	1355471	1	1	1	1	1
VPA1277	sensor histidine kinase	1287	1356185	1	1	1	1	1
VPA1278	hypothetical protein	390	1357644	1	1	1	1	1
VPA1279	diacylglycerol kinase	357	1358211	1	1	1	1	1
VPA1280	hypothetical protein	1656	1358589	1	1	1	1	1
VPA1281	Gfo/Idh/MocA family oxidoreductase	936	1360366	1	1	1	2	1
VPA1282	hypothetical protein	204	1361402	1	1	1	1	1
VPA1283	MFS transporter	1215	1361618	1	1	1	1	1
VPA1284	hypothetical protein	432	1363020	1	1	1	1	1
VPA1285	hypothetical protein	375	1364068	1	1	1	1	1
VPA1286	transcriptional regulator	417	1364677	1	1	1	1	1
VPA1287	transporter	915	1365096	1	1	1	1	1
VPA1288	hypothetical protein	849	1366246	1	1	1	1	1
VPA1289	cold shock transcriptional regulator CspA	213	1368569	1	1	1	1	1
VPA1290	hypothetical protein	141	1369282	1	1	1	1	1
VPA1291	hypothetical protein	111	1369582	1	1	1	1	1
VPA1292	adenosine deaminase	1014	1369910	1	1	1	2	1
VPA1293	antioxidant	474	1371018	1	1	1	1	1
VPA1294	DamX-like protein	405	1371536	1	1	1	1	2
VPA1295	hypothetical protein	273	1371867	1	1	2	3	1
VPA1296	D-alanyl-D-alanine carboxypeptidase	1170	1372228	1	1	1	2	3
VPA1297	hypothetical protein	303	1374029	1	1	1	1	1
VPA1298	glutathione S-transferase YghU	858	1374819	1	1	1	1	1
VPA1299	transcriptional regulator	567	1375889	1	1	1	1	1
VPA1300	hypothetical protein	534	1376555	1	1	1	1	1
VPA1301	hypothetical protein	2049	1377600	1	1	1	2	1
VPA1302	hypothetical protein	1521	1380488	1	1	1	1	1
VPA1303	hypothetical protein	591	1381959	1	1	1	1	1
VPA1304	3-oxoacyl-ACP reductase	720	1382733	1	1	1	1	1
VPA1305	hypothetical protein	111	1383596	1	1	1	1	1
VPA1306	hypothetical protein	810	1383719	1	1	2	1	1
VPA1307	adhesion protein	948	1384525	1	2	1	1	1
VPA1308	hypothetical protein	1143	1385444	1	1	1	1	1
VPA1309	hypothetical protein	579	1386870	1	1	1	1	1
VPA1310	hypothetical protein	132	1388536	1	1	T	1	1
VPA1311	hypothetical protein	96	1389816	1	1	1	1	1
VPA1312	hypothetical protein	525	1390967	1	1	1	1	1
VPA1313	hypothetical protein	90	1391671	1	1	1	1	1
VPA1314	thermostable direct hemolysin A	570	1391960	1	1	X	2	3
VPA1315	hypothetical protein	201	1392715	1	1	2	1	3
VPA1316	transposase	849	1393081	1	1	T	T	T
VPA1317	hypothetical protein	153	1394403	1	1	1	1	2
VPA1318	hypothetical protein	462	1394633	1	1	2	2	3
VPA1320	hypothetical protein	372	1395325	1	1	1	1	1
VPA1319	IS1655 transposase	933	1395673	1	1	2	3	1
VPA1321	cytotoxic necrotizing factor	1107	1396819	1	1	2	3	1
VPA1322	zinc finger protein	297	1397990	1	1	1	1	1
VPA1323	hypothetical protein	309	1398408	1	1	2	1	1
VPA1324	hypothetical protein	693	1399040	1	1	1	2	3
VPA1325	hypothetical protein	90	1401574	1	1	1	1	1
VPA1326	hypothetical protein	363	1401842	1	1	1	1	1
VPA1327	exoenzyme T	711	1402532	1	1	2	1	1
VPA1328	hypothetical protein	798	1403593	1	1	1	1	1
VPA1329	traA protein	690	1404828	1	1	2	1	1
VPA1330	hypothetical protein	96	1405958	1	1	1	1	1
VPA1331	OspC2	408	1406190	1	1	2	1	1
VPA1332	transcriptional regulator ToxR	762	1407155	1	1	1	1	2
VPA1333	hypothetical protein	486	1407900	1	1	1	1	1
VPA1334	hypothetical protein	375	1408386	1	1	1	1	1
VPA1335	type III secretion apparatus protein	234	1408775	1	1	1	1	1
VPA1336	hypothetical protein	753	1408995	1	1	2	1	1
VPA1337	hypothetical protein	276	1409734	1	1	1	2	1
VPA1338	ATPase YscN	1263	1410089	1	1	2	1	1
VPA1339	type III secretion system EscC protein	1464	1411351	1	1	1	2	2
VPA1340	hypothetical protein	249	1412804	1	1	1	1	1
VPA1341	Spa29, component of the Mxi-Spa secretion machinery	684	1413045	1	1	1	1	1
VPA1342	type III secretion system protein	732	1413731	1	1	1	1	1
VPA1343	hypothetical protein	294	1414467	1	1	1	1	1
VPA1344	hypothetical protein	195	1414781	1	1	1	1	1
VPA1345	hypothetical protein	1152	1415297	1	1	1	1	1
VPA1346	targeted effector protein YopP	870	1416535	1	1	1	1	2
VPA1347	hypothetical protein	105	1417936	1	1	1	1	1
VPA1348	transcriptional activator ToxR	552	1418677	1	1	1	1	1
VPA1349	Type III secretion protein Spa33	216	1419513	1	1	1	1	1
VPA1350	hypothetical protein	654	1419744	1	1	1	1	1
VPA1351	hypothetical protein	1011	1420403	1	1	1	1	1
VPA1352	hypothetical protein	414	1421391	1	1	2	3	1
VPA1353	outer membrane protein	807	1421773	1	1	2	2	2
VPA1354	type III secretion system EscU protein	1059	1422554	1	1	1	2	1
VPA1355	type III secretion system EscV protein	1884	1423630	1	1	1	2	3
VPA1356	hypothetical protein	612	1425510	1	1	1	1	1
VPA1357	hypothetical protein	4869	1426234	1	X	X	X	X
VPA1358	dimethyladenosine transferase	573	1431400	1	1	1	1	1
VPA1359	hypothetical protein	408	1431983	1	1	1	1	1
VPA1360	hypothetical protein	618	1432302	1	1	1	1	1
VPA1361	hypothetical protein	726	1432966	1	1	1	1	1
VPA1362	secreted protein EspD	1050	1433702	1	1	1	1	1
VPA1363	chaperone	291	1435092	1	1	1	1	1
VPA1364	hypothetical protein	732	1435394	1	1	1	1	1
VPA1365	two-component response regulator	489	1436267	1	1	1	1	1
VPA1366	hypothetical protein	459	1436783	1	1	1	2	1
VPA1367	type III secretion system lipoprotein EprK	534	1437243	1	1	1	1	1
VPA1368	hypothetical protein	258	1437778	1	1	1	1	1
VPA1369	hypothetical protein	609	1438182	1	1	2	1	1
VPA1371	hypothetical protein	303	1438875	1	1	2	1	1
VPA1370	hypothetical protein	1455	1439118	1	1	1	1	1
VPA1372	hypothetical protein	111	1441096	1	1	1	1	1
VPA1373	hypothetical protein	2589	1441503	1	1	1	1	2
VPA1374	transposase, partial	111	1444198	1	1	1	1	1
VPA1375	hypothetical protein	96	1444748	1	1	1	1	1
VPA1376	hypothetical protein	4494	1444991	1	1	2	3	4
VPA1377	hypothetical protein	129	1449565	1	1	1	1	1
VPA1378	thermostable direct hemolysin S	570	1450828	1	1	X	1	2
VPA1379	transposase	249	1452457	1	2	2	2	2
VPA1380	OspB protein	888	1453093	1	1	2	1	1
VPA1381	hypothetical protein	123	1454258	1	1	1	1	1
VPA1382	integral membrane protein	387	1455048	1	1	1	1	1
VPA1383	hypothetical protein	285	1455413	1	1	1	2	1
VPA1384	hypothetical protein	378	1455728	1	1	1	1	1
VPA1385	integral membrane protein	333	1456060	1	1	1	1	1
VPA1386	hypothetical protein	96	1456439	1	1	1	1	1
VPA1387	hypothetical protein	1200	1456667	1	1	1	1	1
VPA1388	hypothetical protein	1923	1457867	1	1	2	3	3
VPA1389	hypothetical protein	1044	1459776	1	1	1	1	2
VPA1390	hypothetical protein	597	1460823	1	1	1	1	1
VPA1391	hypothetical protein	207	1461902	1	1	1	1	1
VPA1392	hypothetical protein	534	1462219	1	1	1	1	1
VPA1393	hypothetical protein	1266	1462860	1	1	1	1	1
VPA1394	transposition protein	954	1464181	1	1	1	1	1
VPA1395	transposase	1875	1465131	1	1	2	2	2
VPA1396	hypothetical protein	669	1467002	1	1	1	1	1
VPA1397	acyl-CoA thioester hydrolase	486	1467767	1	1	1	1	1
VPA1398	hypothetical protein	363	1468301	1	1	1	1	1
malG | VPA1399	maltose transporter permease	891	1469083	1	1	1	1	1
malF | VPA1400	maltose transporter membrane protein	1575	1469986	1	1	2	1	1
malE | VPA1401	maltose ABC transporter periplasmic protein	1179	1471640	1	1	2	2	1
VPA1402	maltose/maltodextrin transporter ATP-binding protein	1119	1473493	1	1	1	2	1
VPA1403	capsular polysaccharide biosynthesis glycosyltransferase	1401	1475072	1	1	1	2	2
VPA1404	hypothetical protein	1314	1476375	1	1	1	1	1
VPA1405	polysaccharide export-like protein	534	1477701	1	1	1	1	1
VPA1406	exopolysaccharide biosynthesis protein	1785	1478234	1	2	2	2	3
VPA1407	hypothetical protein	903	1480319	1	1	1	1	1
VPA1408	lipopolysaccharide biosynthesis protein	1056	1481218	1	1	1	1	1
VPA1409	hypothetical protein	1233	1482239	1	1	2	3	3
VPA1410	hypothetical protein	834	1483490	1	1	1	1	1
VPA1411	glycosyltransferase	1032	1484320	1	1	1	1	1
VPA1412	polysaccharide biosynthesis-like protein	1308	1485361	1	1	1	1	1
VPA1413	hypothetical protein	402	1486671	1	1	1	1	1
VPA1414	hypothetical protein	324	1487168	1	1	1	1	1
VPA1415	transcriptional regulator	600	1487540	1	1	1	1	1
VPA1416	oxidoreductase	1035	1488287	1	1	1	1	1
VPA1417	glutathione S-transferase family protein	618	1489349	1	1	2	1	1
VPA1418	catalase	1440	1490301	1	1	1	1	1
VPA1419	3-hydroxyisobutyrate dehydrogenase	879	1491866	1	1	2	1	2
VPA1420	PTS system fructose-specific transporter subunit IIABC	1872	1492924	1	1	1	1	1
VPA1421	PTS system fructose-specific transporter subunit IIB	303	1495063	1	1	1	1	1
VPA1422	PTS system nitrogen regulatory subunit IIA	777	1495374	1	1	1	1	1
VPA1423	transcriptional regulator	843	1496185	1	1	1	1	1
VPA1424	PTS system fructose-specific transporter subunit IIABC	1908	1497413	1	1	1	1	1
VPA1425	mannose-6-phosphate isomerase	1233	1499396	1	1	2	1	1
VPA1426	hypothetical protein	735	1500709	1	1	1	1	1
VPA1427	CbbY family protein	651	1501877	1	1	1	1	1
VPA1428	azurin	453	1502840	1	1	1	1	1
VPA1429	hypothetical protein	2046	1503361	1	1	2	3	4
VPA1430	Na+-transporting ATP synthase	1365	1505793	1	1	1	1	1
VPA1431	potassium uptake protein	654	1507159	1	1	1	1	1
VPA1432	two-component response regulator	699	1507964	1	1	1	1	1
VPA1433	two-component sensor kinase	1047	1508659	1	1	1	1	2
VPA1434	hemolysin secretion ATP-binding protein	1827	1509953	1	1	2	2	2
VPA1435	iron(III) compound receptor	2091	1511925	1	1	1	1	1
VPA1436	iron(III) ABC transporter ATP-binding protein	786	1514068	1	2	1	1	1
VPA1437	iron(III) ABC transporter periplasmic iron-compound-binding protein	930	1514844	1	1	1	1	1
VPA1438	iron-hydroxamate transporter permease subunit	1968	1515770	1	1	2	2	2
VPA1439	hypothetical protein	870	1517818	1	1	1	1	1
VPA1440	hypothetical protein	906	1518749	1	1	1	1	1
VPA1441	hypothetical protein	3516	1519664	1	1	1	2	1
VPA1442	hemagglutinin/hemolysin-like protein	11313	1523249	1	2	3	4	5
VPA1443	protein secretion protein	1341	1535435	1	1	1	1	1
VPA1444	transport protein	1731	1536750	1	1	1	1	1
VPA1445	secreted calcium-binding protein	591	1538530	1	1	1	1	1
VPA1446	LuxR family transcriptional regulator	657	1539327	1	1	1	1	1
VPA1447	LuxR family transcriptional regulator	672	1540209	1	1	1	1	1
VPA1448	hypothetical protein	201	1541148	1	1	1	1	1
VPA1449	methyl-accepting chemotaxis protein	1917	1541405	1	1	1	2	2
VPA1451	hypothetical protein	153	1543486	1	1	2	1	1
VPA1450	MoxR-like protein	957	1543637	1	1	1	1	1
VPA1452	hypothetical protein	927	1544608	1	1	1	1	1
VPA1453	hypothetical protein	477	1545575	1	1	1	1	1
VPA1454	hypothetical protein	987	1546062	1	1	2	1	3
VPA1455	hypothetical protein	1857	1547041	1	2	T	T	T
VPA1456	hypothetical protein	1644	1548905	1	1	2	1	1
VPA1457	GGDEF family protein	2133	1550619	1	1	1	1	1
VPA1458	phosphate ABC transporter ATP-binding protein	750	1553076	1	1	1	1	1
VPA1459	phosphate ABC transporter permease	864	1553886	1	1	1	1	1
VPA1460	phosphate ABC transporter permease	933	1554772	1	1	1	1	1
VPA1461	phosphate ABC transporter periplasmic phosphate-binding protein	822	1555804	1	1	1	1	1
VPA1462	methyl-accepting chemotaxis protein	1644	1556957	1	1	1	1	1
VPA1463	hypothetical protein	567	1558706	1	1	1	2	1
VPA1464	hypothetical protein	1443	1559274	1	1	1	1	1
VPA1465	hypothetical protein	2307	1560722	1	1	1	1	1
VPA1466	TonB system receptor	2139	1563041	1	1	1	2	2
VPA1467	protease II	2001	1565180	1	1	2	2	2
VPA1468	DEAD-box ATP dependent DNA helicase	1347	1567503	1	1	2	1	1
VPA1469	outer membrane lipoprotein	255	1569402	1	1	1	1	1
VPA1470	hypothetical protein	927	1569683	1	1	1	2	1
VPA1471	deoxyribodipyrimidine photolyase	1416	1570616	1	1	1	1	1
VPA1472	MerR family transcriptional regulator	813	1572041	1	1	1	1	1
VPA1473	hypothetical protein	951	1572843	1	1	1	1	1
VPA1474	hypothetical protein	111	1573956	1	1	1	1	1
VPA1475	purine nucleoside phosphorylase	711	1574192	1	1	1	1	1
VPA1476	hypothetical protein	1470	1574971	1	1	1	1	1
VPA1477	hypothetical protein	1485	1576604	1	1	1	1	1
VPA1478	GGDEF family protein and	1584	1578072	1	1	1	1	1
VPA1479	hypothetical protein	381	1579901	1	1	1	1	1
VPA1480	hypothetical protein	1131	1580281	1	1	2	2	2
VPA1481	hypothetical protein	549	1581749	1	1	2	1	1
VPA1482	ABC transporter ATP-binding protein	1740	1582304	1	1	1	1	2
VPA1483	ABC transporter membrane-spanning permease	840	1584040	1	1	1	1	1
VPA1484	hypothetical protein	1182	1584962	1	1	1	1	2
napH | VPA1485	quinol dehydrogenase membrane subunit	855	1586346	1	1	1	1	1
napG | VPA1486	quinol dehydrogenase periplasmic subunit	771	1587200	1	1	1	2	1
VPA1487	acetyltransferase	501	1588366	1	1	1	1	1
VPA1488	hypothetical protein	999	1588913	1	1	1	1	1
VPA1490	hypothetical protein	276	1589890	1	1	1	1	1
VPA1489	hypothetical protein	108	1590148	1	1	1	1	1
VPA1491	hypothetical protein	744	1590307	1	1	2	1	2
VPA1492	methyl-accepting chemotaxis protein	1629	1591174	1	1	1	1	1
VPA1493	ATP-dependent protease LA-like protein	2361	1593037	1	1	2	1	1
VPA1494	hypothetical protein	498	1595585	1	1	1	1	1
VPA1495	ABC transporter ATP-binding protein	1632	1596172	1	1	2	2	2
VPA1496	prolyl endopeptidase	2034	1598040	1	1	1	1	1
VPA1497	LysR family transcriptional regulator	900	1600189	1	1	1	1	1
VPA1498	L-lactate permease	1692	1601251	1	1	2	3	3
lldD | VPA1499	L-lactate dehydrogenase	1140	1603257	1	1	1	1	2
VPA1500	hypothetical protein	348	1604490	1	1	1	2	1
VPA1501	hypothetical protein	1098	1605097	1	1	1	1	1
VPA1502	carbonic anhydrase	717	1606278	1	1	1	1	1
VPA1503	CsuE protein	969	1607136	1	1	1	1	1
VPA1504	CsuD protein	2409	1608101	1	1	1	1	1
VPA1505	CsuC protein	780	1610536	1	1	1	1	1
VPA1506	CsuB protein	534	1611316	1	1	1	1	1
VPA1507	CsuA protein	546	1611853	1	1	1	2	1
VPA1508	hypothetical protein	90	1612728	1	1	1	1	1
tdh | VPA1509	L-threonine 3-dehydrogenase	1032	1612798	1	1	1	1	1
VPA1510	2-amino-3-ketobutyrate CoA ligase	1194	1613995	1	1	2	1	1
VPA1511	sensory box/GGDEF family protein SrcC	2325	1615401	1	1	1	2	1
VPA1512	ABC transporter substrate-binding protein	966	1617722	1	1	1	1	1
VPA1513	aminotransferase ScrA	1407	1618718	1	1	2	1	1
VPA1514	superoxide dismutase, Cu-Zn	516	1620670	1	1	1	1	1
VPA1515	two-component sensor histidine kinase	1374	1621213	1	1	2	1	1
VPA1516	two-component response regulator	762	1622611	1	1	1	1	1
VPA1517	hypothetical protein	108	1623431	1	1	1	1	1
VPA1518	hypothetical protein	696	1623531	1	1	2	2	2
VPA1519	hypothetical protein	684	1624236	1	1	1	1	1
VPA1520	hypothetical protein	138	1624916	1	1	1	1	1
VPA1521	hypothetical protein	474	1625140	1	1	1	1	1
VPA1522	LysR family transcriptional regulator	930	1625691	1	1	2	1	1
VPA1523	glyoxylase I family protein	384	1626613	1	1	1	1	1
VPA1524	hypothetical protein	1440	1627044	1	1	1	1	1
VPA1525	hypothetical protein	360	1628633	1	1	1	1	1
VPA1526	hypothetical protein	390	1629156	1	1	1	1	1
VPA1527	hydrolase	756	1629699	1	1	1	1	1
VPA1528	hypothetical protein	453	1630591	1	1	1	1	1
VPA1529	hypothetical protein	927	1631144	1	1	1	1	1
VPA1530	glycine cleavage operon activator	891	1632183	1	1	1	1	1
VPA1531	serine protease	1038	1633161	1	1	1	1	1
VPA1532	hypothetical protein	441	1634236	1	1	1	1	1
VPA1533	flagellum-specific ATP synthase	1350	1634692	1	1	2	1	1
fliH | VPA1534	flagellar assembly protein H	756	1636034	1	1	1	1	1
fliG | VPA1535	flagellar motor switch protein G	1020	1636793	1	1	1	1	1
fliF | VPA1536	flagellar MS-ring protein	1755	1637775	1	1	1	1	2
VPA1537	flagellar hook-basal body complex protein	357	1639533	1	1	1	1	1
VPA1538	two-component response regulator	1335	1639906	1	1	1	1	2
VPA1539	sodium-type flagellar protein MotY	1023	1641237	1	1	2	2	2
VPA1540	flagellar motor switch protein	819	1642646	1	1	1	1	1
VPA1541	flagellar motor switch protein	372	1643461	1	1	1	1	1
fliP | VPA1542	flagellar biosynthesis protein FliP	759	1643851	1	1	1	1	1
VPA1543	flagellar biosynthetic protein	270	1644622	1	1	1	1	1
VPA1544	flagellar biosynthetic protein FliR	777	1644891	1	1	1	1	1
VPA1545	flagellar biosynthetic protein	1128	1645664	1	1	1	2	1
VPA1546	flagellar biosynthesis protein	2091	1646823	1	1	1	1	1
VPA1547	hypothetical protein	798	1648906	1	1	1	1	1
VPA1548	lateral flagellin LafA	855	1650008	1	1	1	1	1
VPA1549	hypothetical protein	291	1650930	1	1	1	1	1
VPA1550	flagellar distal capping protein LafB	1338	1651637	1	1	2	1	1
VPA1551	LafC protein	387	1652994	1	1	1	1	1
VPA1552	LafD protein	303	1653382	1	1	1	1	1
VPA1553	LafE protein	1080	1653684	1	1	1	1	1
VPA1554	LafF protein	501	1654787	1	1	1	1	1
VPA1555	flagellar-specific transcription initiation factor sigma, LafS	729	1655300	1	1	1	1	1
VPA1556	flagellar motor protein MotA	858	1656039	1	1	1	1	1
VPA1557	chemotaxis LafU protein	993	1656896	1	1	1	1	1
VPA1558	hypothetical protein	288	1657985	1	1	1	1	1
VPA1559	hypothetical protein	432	1658285	1	1	1	1	1
VPA1560	hypothetical protein	216	1658775	1	1	1	1	1
VPA1561	hypothetical protein	474	1659130	1	1	1	1	1
VPA1562	transcriptional regulator	546	1659702	1	1	1	1	1
VPA1563	transcriptional regulator	465	1660346	1	1	1	1	1
VPA1565	hypothetical protein	141	1660942	1	1	1	1	1
VPA1564	hypothetical protein	945	1661034	1	1	1	1	1
VPA1566	integral membrane protein	1083	1662003	1	1	2	1	3
VPA1567	pyruvate formate lyase	2424	1663134	1	1	1	2	3
VPA1568	pyruvate formate-lyase 3 activating enzyme	930	1665560	1	1	1	1	1
VPA1569	fructose-6-phosphate aldolase	675	1666704	1	1	1	1	1
VPA1570	hypothetical protein	513	1667723	1	1	1	1	1
VPA1571	acetyltransferase	456	1668246	1	1	1	1	1
VPA1572	hypothetical protein	1107	1668887	1	1	1	1	1
VPA1573	hypothetical protein	471	1670088	1	1	2	1	1
VPA1574	multidrug efflux system protein MdtL	1191	1670691	1	1	1	2	1
VPA1575	DNA-binding transcriptional regulator YidZ	969	1671856	1	1	1	1	1
VPA1576	transmembrane protein	870	1672966	1	1	1	1	1
VPA1577	hypothetical protein	189	1673985	1	1	1	1	1
VPA1578	hypothetical protein	2175	1674224	1	1	2	3	4
VPA1579	outer membrane protein	1644	1676409	1	1	2	3	4
VPA1580	hypothetical protein	204	1678052	1	1	1	1	1
VPA1581	hypothetical protein	891	1678268	1	1	1	1	1
VPA1582	hypothetical protein	699	1679163	1	1	2	3	2
VPA1583	hypothetical protein	1146	1679854	1	1	1	1	1
VPA1584	hypothetical protein	672	1681278	1	1	1	1	1
VPA1585	hypothetical protein	489	1681983	1	1	1	1	1
VPA1586	ferredoxin-NADP reductase	765	1682623	1	1	1	1	1
VPA1587	hypothetical protein	453	1683598	1	1	1	1	1
VPA1588	hypothetical protein	219	1684164	1	1	1	1	1
VPA1589	LysR family transcriptional regulator	924	1684533	1	1	1	1	1
VPA1590	hypothetical protein	291	1685453	1	1	1	1	1
VPA1591	dihydropteridine reductase	654	1685812	1	1	1	1	1
VPA1592	hypothetical protein	1437	1686659	1	1	1	1	1
VPA1593	cyclodextrin glucanotransferase	2634	1688249	1	1	1	2	1
VPA1594	D-alanyl-D-alanine carboxypeptidase	1158	1690967	1	1	1	1	1
VPA1595	prolyl aminopeptidase	1296	1692335	1	1	1	1	1
VPA1596	acetyltransferase	489	1693707	1	1	1	1	1
VPA1597	hypothetical protein	981	1694521	1	1	1	1	2
VPA1598	N-acetylglucosamine-binding protein A	1464	1696131	1	1	1	1	1
VPA1599	hypothetical protein	873	1697665	1	1	1	1	1
VPA1600	hypothetical protein	642	1698719	1	1	1	1	1
VPA1601	nitroreductase A	723	1699556	1	1	1	1	1
VPA1602	capsular polysaccharide transport protein	1122	1700697	1	1	1	1	1
VPA1603	phosphatase	441	1701891	1	1	1	1	1
VPA1604	tyrosine kinase	2160	1702361	1	1	1	2	2
VPA1605	hypothetical protein	390	1704585	1	1	1	1	1
VPA1606	hypothetical protein	309	1704964	1	1	1	1	1
VPA1607	transcriptional regulator	891	1705382	1	1	1	1	1
VPA1608	hypothetical protein	1272	1706553	1	1	1	1	1
VPA1609	proton/glutamate symporter	1305	1708226	1	1	2	1	1
VPA1610	hypothetical protein	375	1709635	1	1	1	1	1
VPA1611	carboxypeptidase G2	1125	1710175	1	1	1	1	1
VPA1612	hypothetical protein	468	1711309	1	1	1	1	1
VPA1613	hypothetical protein	738	1711776	1	1	1	1	1
VPA1614	membrane protein, suppressor for copper-sensitivity A	348	1712902	1	1	1	1	1
VPA1615	outer membrane protein	717	1713346	1	1	1	1	1
malS | VPA1616	periplasmic alpha-amylase	2061	1714130	1	1	1	2	1
mtgA | VPA1617	monofunctional biosynthetic peptidoglycan transglycosylase	678	1716371	1	1	1	2	2
VPA1618	glycogen branching enzyme	2268	1717200	1	1	1	1	1
malQ | VPA1619	4-alpha-glucanotransferase	2181	1719663	1	1	1	1	1
VPA1620	maltodextrin phosphorylase	2454	1721961	1	1	1	1	1
VPA1621	hypothetical protein	237	1724666	1	1	1	1	1
VPA1622	hypothetical protein	174	1724980	1	1	1	1	1
VPA1623	transcriptional regulator MalT	2709	1725168	1	1	1	2	1
VPA1624	hypothetical protein	918	1728467	1	1	1	1	1
VPA1625	hypothetical protein	426	1729630	1	1	1	1	1
VPA1626	Sco1-like protein	615	1730065	1	1	1	1	1
VPA1627	hypothetical protein	462	1730669	1	1	1	1	1
VPA1628	hypothetical protein	297	1731307	1	1	1	1	1
VPA1629	ribosome-associated GTPase	1077	1731917	1	1	1	1	1
VPA1630	serine/threonine transporter SstT	1218	1733349	1	1	1	1	2
VPA1631	type IV pilin	495	1734788	1	1	1	2	2
VPA1632	pyridoxine kinase	870	1735333	1	1	1	2	1
VPA1633	hypothetical protein	189	1736304	1	1	1	1	1
potE | VPA1634	putrescine transporter	1311	1736640	1	1	1	1	2
VPA1635	ornithine decarboxylase	2181	1738012	1	1	1	1	2
VPA1636	hypothetical protein	549	1740603	1	1	1	1	1
VPA1637	hypothetical protein	1197	1741747	1	1	1	1	1
VPA1638	pullulanase	3990	1743486	1	1	1	2	3
VPA1639	secreted ribonuclease	1617	1747589	1	1	1	1	1
VPA1640	hypothetical protein	162	1749325	1	1	1	1	1
VPA1641	maltogenic amylase	1611	1749551	1	1	2	2	1
VPA1642	CymC protein	507	1751282	1	1	1	1	1
VPA1643	maltose operon periplasmic protein	810	1752102	1	1	2	2	2
lamB | VPA1644	maltoporin	1299	1753012	1	1	1	1	1
VPA1645	glycogen operon protein GlgX	1992	1754755	1	1	1	1	1
VPA1646	recombinase	660	1756975	1	1	1	1	1
VPA1647	multidrug resistance protein D	1209	1757631	1	1	1	1	1
VPA1648	hypothetical protein	1728	1758919	1	1	1	1	1
VPA1649	TagE protein	954	1761120	1	1	1	1	1
VPA1650	insulinase family zinc protease	2748	1762487	1	1	1	2	1
VPA1651	methyl-accepting chemotaxis protein	1887	1765651	1	1	1	1	1
fecE | VPA1652	iron-dicitrate transporter ATP-binding subunit	765	1767656	1	1	1	1	1
VPA1653	ferrichrome ABC transporter permease	972	1768423	1	1	1	2	1
VPA1654	ferrichrome ABC transporter permease	1038	1769391	1	1	1	1	1
fecB | VPA1655	iron-dicitrate transporter substrate-binding subunit	924	1770425	1	1	1	1	1
VPA1656	ferric vibrioferrin receptor	2139	1771450	1	1	1	1	1
VPA1657	ferric siderophore receptor-like protein	2037	1773711	1	1	2	2	1
VPA1658	hypothetical protein	1212	1775995	1	1	1	1	1
VPA1659	hypothetical protein	1833	1777203	1	1	1	1	1
VPA1660	transport protein	1206	1779042	1	1	1	2	2
VPA1661	AcsD	1830	1780219	1	1	2	2	2
VPA1662	diaminopimelate decarboxylase protein	1203	1782041	1	1	1	1	1
VPA1663	sugar ABC transporter binding protein	1245	1783317	1	1	1	1	1
VPA1664	two-component sensor	1431	1784564	1	1	2	2	1
VPA1665	two-component response regulator	708	1785984	1	1	1	1	1
VPA1666	hypothetical protein	90	1786782	1	1	1	1	1
VPA1667	PTS system glucose-specific transporter subunit IIBC	1443	1786945	1	1	2	2	3
VPA1668	hypothetical protein	99	1788485	1	1	1	1	1
VPA1669	inner membrane or exported protein	342	1788574	1	1	1	1	1
VPA1670	collagenase family protease	1992	1789143	1	1	2	2	2
araH | VPA1671	L-arabinose transporter permease	990	1791228	1	1	1	1	1
araG | VPA1672	L-arabinose transporter ATP-binding protein	1521	1792232	1	1	1	1	1
VPA1673	L-arabinose-binding periplasmic protein	1002	1793803	1	1	1	1	1
VPA1674	ribulokinase	1704	1795176	1	1	2	1	1
araD | VPA1675	L-ribulose-5-phosphate 4-epimerase	741	1796872	1	1	1	1	1
VPA1676	L-arabinose isomerase	1497	1797619	1	1	1	1	1
VPA1677	hypothetical protein	519	1799162	1	1	1	1	1
VPA1678	DNA-binding transcriptional regulator AraC	840	1799737	1	1	1	1	2
VPA1679	hypothetical protein	246	1800647	1	1	1	1	1
VPA1680	hypothetical protein	1098	1801169	1	1	1	1	1
VPA1681	organic hydroperoxide resistance protein	423	1802344	1	1	2	2	2
VPA1682	MarR family transcriptional regulator	459	1802892	1	1	1	1	1
VPA1683	alkyl hydroperoxide reductase	558	1803624	1	1	1	1	1
VPA1684	alkyl hydroperoxide reductase	1569	1804339	1	1	1	1	2
VPA1685	lactoylglutathione lyase	420	1806249	1	1	1	1	1
VPA1686	hypothetical protein	627	1806745	1	1	1	1	1
VPA1687	transcriptional regulator	957	1807412	1	1	2	1	1
VPA1688	hypothetical protein	93	1808389	1	1	1	1	1
VPA1689	transcriptional regulator	687	1808495	1	1	1	1	1
VPA1690	RNA polymerase sigma factor	486	1809266	1	1	1	1	1
VPA1691	hypothetical protein	696	1809953	1	1	1	1	2
VPA1692	hypothetical protein	159	1810748	1	1	2	1	1
VPA1693	hypothetical protein	1086	1810918	1	1	1	1	1
VPA1694	D-serine dehydratase transcriptional activator	933	1812025	1	1	1	1	1
VPA1695	6-phospho-beta-glucosidase	1314	1813073	1	1	2	1	2
VPA1696	hypothetical protein	993	1814435	1	1	1	1	1
VPA1697	transcriptional regulator	834	1815516	1	1	2	1	1
VPA1698	hypothetical protein	693	1816443	1	1	1	1	2
VPA1699	DEAD-box ATP dependent DNA helicase	1239	1817201	1	1	1	1	1
VPA1700	mannonate dehydratase	1188	1818647	1	1	1	1	1
VPA1701	transcriptional regulatory protein	792	1819964	1	1	2	2	2
VPA1702	dicarboxylate-binding periplasmic protein	984	1820863	1	1	1	1	1
VPA1703	small integral C4-dicarboxylate membrane transport protein	522	1822162	1	1	1	2	1
VPA1704	integral membrane protein transporter	1302	1822695	1	1	1	1	1
VPA1705	mannonate oxidoreductase	1467	1824048	1	1	1	1	1
VPA1706	glucuronate isomerase	1413	1825524	1	1	1	1	1
VPA1707	2-dehydro-3-deoxygluconokinase	978	1826940	1	1	1	1	1
VPA1708	keto-hydroxyglutarate-aldolase/keto-deoxy- phosphogluconate aldolase	630	1827927	1	1	1	1	1
VPA1709	hypothetical protein	552	1828647	1	1	1	1	1
VPA1711	hypothetical protein	750	1829159	1	1	1	1	1
VPA1710	hypothetical protein	192	1829850	1	1	1	1	1
VPA1712	hypothetical protein	450	1830038	1	1	1	1	1
VPA1713	transcriptional regulator	924	1830852	1	1	1	1	1
VPA1714	hypothetical protein	1002	1831888	1	1	1	1	1
VPA1715	ABC transporter ATP-binding protein	1851	1833293	1	1	2	3	4
VPA1716	hypothetical protein	708	1835739	1	1	1	1	1
VPA1717	AsnC family transcriptional regulator	477	1836527	1	1	1	1	1
VPA1718	hypothetical protein	168	1837326	1	1	1	1	1
VPA1719	hypothetical protein	249	1837501	1	1	1	1	1
VPA1720	acetyltransferase	534	1838110	1	1	1	1	1
VPA1721	hypothetical protein	435	1838662	1	1	1	1	1
VPA1722	hypothetical protein	240	1839187	1	1	1	1	1
VPA1723	ribosomal protein N-acetyltransferase	570	1839536	1	1	1	1	1
VPA1724	sodium/proline symporter	1494	1840181	1	1	1	1	2
VPA1725	hypothetical protein	708	1841811	1	1	2	1	2
VPA1726	bifunctional proline dehydrogenase/pyrroline-5-carboxylate dehydrogenase	3132	1842530	1	1	1	2	3
VPA1727	AraC family transcriptional regulator	813	1846049	1	1	1	1	1
VPA1728	hypothetical protein	120	1846863	1	1	1	1	1
VPA1729	LuxR family transcriptional regulator	756	1847665	1	1	1	1	1
VPA1730	pyridoxamine 5'-phosphate oxidase	636	1848497	1	1	1	1	1
VPA1731	C4-dicarboxylate transport sensor protein	1851	1849594	1	1	2	1	1
VPA1732	two-component response regulator	1227	1851437	1	1	1	1	1
VPA1733	HlyD family secretion protein	1392	1852833	1	1	1	1	1
VPA1734	hypothetical protein	684	1854339	1	1	2	1	1
VPA1735	hypothetical protein	1914	1855028	1	1	1	1	1
VPA1736	toxin secretion ATP-binding protein	2115	1856957	1	1	1	1	1
VPA1737	hypothetical protein	594	1859577	1	1	1	1	1
VPA1738	tryptophan repressor binding protein	594	1860307	1	1	1	1	1
VPA1739	oligopeptide ABC transporter periplasmic oligopeptide-binding protein	1626	1860970	1	1	2	1	1
VPA1740	murein peptide amidase A	711	1862737	1	1	2	1	1
VPA1741	hypothetical protein	852	1863467	1	1	2	1	1
VPA1742	hypothetical protein	153	1864387	1	1	1	1	1
murQ | yfeU | VPA1743	N-acetylmuramic acid-6-phosphate etherase	903	1864561	1	1	1	1	1
murP | yfeV | VPA1744	PTS system N-acetylmuramic acid transporter subunits EIIBC	1455	1865492	1	1	1	1	1
VPA1745	outer membrane protein	1056	1867095	1	1	1	1	1
VPA1746	hypothetical protein	666	1868240	1	1	1	1	1
VPA1747	LysR family transcriptional regulator	912	1868943	1	1	1	1	1
VPA1748	chloramphenicol acetyltransferase	660	1869943	1	1	1	1	1
VPA1749	hypothetical protein	1680	1870659	1	1	1	1	1
VPA1750	hypothetical protein	2052	1872765	1	1	1	1	1
VPA1751	ParB family protein	975	1874911	1	1	2	1	1
VPA1752	ParA family protein	1218	1875893	1	1	1	1	1
Loci with sequence differences among isolates:
Variable loci: 488
Locus	Product	Sequence length	Genome position	Reference genome	74 (AN-5034)	1187 (VP16j)	1188 (VP17j)	1189 (VP18j)
VPA0001	hypothetical protein	1971	1150	1	1	1	2	1
VPA0003	peptide ABC transporter ATP-binding protein	933	3876	1	1	2	1	2
VPA0008	amino acid ABC transporter periplasmic amino acid-binding portion	756	7634	1	1	2	1	2
VPA0010	hypothetical protein	210	10458	1	1	2	1	1
VPA0012	rod shape-determining protein RodA	1083	11595	1	1	1	2	3
VPA0018	hypothetical protein	774	15760	1	1	1	2	1
VPA0025	hypothetical protein	387	23001	1	1	2	1	3
VPA0040	hypothetical protein	354	33460	1	1	1	2	2
VPA0041	LysR family transcriptional regulator	900	33962	1	1	2	1	1
VPA0044	hypothetical protein	141	36354	1	1	2	3	1
VPA0045	ada regulatory protein	1368	36875	1	1	1	2	2
VPA0050	inner membrane protein	396	40533	1	1	2	1	1
VPA0052	hypothetical protein	1026	42797	1	1	2	2	3
VPA0055	chitinase	2547	45762	1	2	3	1	4
VPA0072	N-hydroxyarylamine O-acetyltransferase	807	63478	1	1	2	1	1
VPA0078	hypothetical protein	525	69718	1	1	2	1	1
VPA0082	2-dehydro-3-deoxygluconokinase	930	72333	1	1	1	1	2
VPA0087	transporter	1773	79174	1	1	1	2	2
VPA0090	hypothetical protein	585	83209	1	1	2	1	1
VPA0093	hypothetical protein	621	85859	1	1	2	1	2
VPA0100	hypothetical protein	1137	91898	1	1	1	1	2
VPA0101	hypothetical protein	768	93491	1	1	2	1	1
VPA0104	ring-cleaving dioxygenase	426	97769	1	1	1	1	2
VPA0105	LysR family transcriptional regulator	843	98349	1	1	2	2	1
VPA0112	peptidase	1848	104155	1	1	2	2	3
VPA0118	transcriptional regulator	1458	110996	1	1	1	2	1
VPA0125	short chain dehydrogenase/reductase family oxidoreductase	732	116207	1	1	1	2	2
VPA0133	ABC transporter substrate-binding protein	951	124446	1	1	1	2	1
VPA0139	PmbA-like protein	1344	129719	1	1	2	2	2
VPA0144	D-lactate dehydrogenase	996	139365	1	1	2	1	1
VPA0146	glycerophosphoryl diester phosphodiesterase	711	141103	1	1	2	1	1
VPA0159	hypothetical protein	831	153872	1	1	2	1	1
VPA0162	adhesion protein	927	155639	1	2	1	1	1
VPA0163	ABC transporter ATP-binding protein	735	156565	1	1	1	2	2
VPA0165	hypothetical protein	870	158210	1	2	1	1	1
VPA0167	protease	2166	160553	1	1	2	1	1
VPA0173	ribosomal protein S6 modification protein	906	169104	1	1	1	1	2
VPA0182	C4-dicarboxylate transport sensor protein	2073	178240	1	1	1	1	2
VPA0185	branched chain amino acid transporter	1311	183285	1	1	1	2	1
VPA0193	hypothetical protein	612	192335	1	1	2	1	1
VPA0196	hypothetical protein	1095	194943	1	1	2	1	2
VPA0199	hemolysin secretion protein HylB	1998	198296	1	1	2	1	1
VPA0203	deoxyribodipyrimidine photolyase	1338	204460	1	1	2	1	1
VPA0204	hypothetical protein	1545	205798	1	1	2	1	1
VPA0205	C factor cell-cell signaling protein	708	207342	1	1	1	2	1
VPA0210	hypothetical protein	234	210747	1	1	1	1	2
VPA0212	hypothetical protein	4119	212913	1	1	1	1	2
VPA0223	HlyD family secretion protein	1176	225024	1	1	1	2	1
VPA0224	ABC transporter ATP-binding protein	1965	226201	1	1	2	1	3
VPA0234	4-aminobutyrate aminotransferase	1380	238248	1	1	2	2	2
VPA0239	ABC transporter permease	1725	243790	1	1	2	1	1
VPA0246	hypothetical protein	1203	250561	1	1	1	2	2
VPA0250	hypothetical protein	831	254384	1	1	1	2	2
VPA0251	LysR family transcriptional regulator	876	255211	1	1	1	2	1
VPA0257	hemolysin	261	261751	1	1	2	1	1
VPA0268	flagellar basal-body rod protein	732	268564	1	1	2	1	3
VPA0269	flagellar basal-body rod protein	786	269321	1	1	2	2	1
VPA0276	integral membrane protein	2715	275949	1	1	1	2	3
VPA0277	hypothetical protein	1800	278978	1	1	1	2	1
VPA0288	hypothetical protein	972	288767	1	1	1	2	2
VPA0294	hypothetical protein	1443	292928	1	1	2	2	2
VPA0295	hypothetical protein	1566	294404	1	1	1	1	2
VPA0296	oxidoreductase protein	1056	296248	1	1	1	2	2
VPA0298	PTS system fructose-specific transporter subunit IIA	441	298788	1	1	2	2	1
VPA0299	transcriptional regulator	963	299493	1	1	2	1	1
VPA0301	methionine sulfoxide reductase A	480	302385	1	1	1	1	2
VPA0302	hypothetical protein	390	303043	1	1	1	2	1
VPA0305	catalase	1542	304869	1	1	1	2	1
VPA0308	hypothetical protein	726	307784	1	1	2	1	3
VPA0320	lipoprotein	525	318146	1	1	2	1	1
VPA0330	hypothetical protein	1005	324655	1	1	1	2	1
VPA0331	transcriptional regulator	882	325761	1	1	2	1	1
VPA0333	hypothetical protein	1209	326797	1	1	2	3	3
VPA0339	hypothetical protein	471	330146	1	1	2	1	1
VPA0341	hypothetical protein	1518	331396	1	1	1	2	2
VPA0344	multidrug resistance protein	3159	334826	1	1	2	3	4
VPA0347	hypothetical protein	1404	339173	1	1	2	3	3
VPA0348	hypothetical protein	819	340576	1	1	2	1	1
VPA0355	transcriptional regulator	729	346936	1	1	2	2	2
VPA0356	glycine betaine transporter	1620	347734	1	1	2	2	2
VPA0357	beta-mannosidase	2409	349622	1	1	2	2	1
VPA0363	efflux protein	3063	356942	1	1	1	2	3
VPA0372	phosphoenolpyruvate synthase	2388	367205	1	1	1	1	2
VPA0375	adenylosuccinate synthase	1257	372186	1	2	1	3	4
VPA0379	nucleoprotein/polynucleotide-associated enzyme	522	375600	1	1	2	2	1
VPA0383	hypothetical protein	513	378195	1	1	1	2	1
VPA0384	hypothetical protein	1059	378712	1	1	1	2	1
VPA0385	N-ethylmaleimide reductase	1125	379854	1	1	2	2	2
VPA0388	regulatory protein	912	382712	1	1	2	1	1
VPA0390	ATP-dependent RNA helicase RhlE	1569	386830	1	1	1	2	2
VPA0394	hypothetical protein	1038	392292	1	1	2	1	1
VPA0395	hypothetical protein	711	393379	1	1	2	1	1
VPA0401	hypothetical protein	1173	398429	1	2	3	4	4
VPA0405	hypothetical protein	918	401791	1	1	1	2	1
VPA0409	plasma membrane protein involved in salt tolerance	165	405061	1	X	2	1	1
VPA0414	hypothetical protein	483	408995	1	1	2	2	2
VPA0415	hypothetical protein	609	409644	1	1	2	1	1
VPA0416	hypothetical protein	1110	410445	1	1	2	1	1
VPA0417	hypothetical protein	600	411667	1	1	2	2	1
VPA0423	hemin ABC transporter periplasmic hemin-binding protein HutB	870	416050	1	1	2	2	2
VPA0426	TonB-like protein	744	418049	1	1	1	2	1
VPA0427	coproporphyrinogen III oxidase	1371	418955	1	1	2	2	3
VPA0434	site-specific recombinase	1728	423787	1	1	1	2	2
VPA0435	hypothetical protein	960	425599	1	2	1	1	1
VPA0437	hypothetical protein	201	427538	1	1	1	2	1
VPA0439	hypothetical protein	636	428376	1	1	2	2	2
VPA0443	hypothetical protein	1146	434249	1	1	1	2	1
VPA0446	methylamine utilization protein MauG	1236	436280	1	1	2	1	1
VPA0447	hypothetical protein	1650	437900	1	1	2	3	3
VPA0449	serine proteinase	1905	441200	1	1	2	3	1
VPA0453	catalase/peroxidase	2166	446097	1	1	1	2	1
VPA0458	hypothetical protein	981	451236	1	1	2	1	2
VPA0459	collagenase	2451	452749	1	1	2	2	1
VPA0461	alpha-amylase	1350	456193	1	1	1	2	3
VPA0462	hypothetical protein	453	457611	1	1	2	1	1
VPA0464	TrkA family protein	1959	458551	1	1	2	1	1
VPA0465	NAD(P)H oxidoreductase	639	460506	1	1	1	1	2
VPA0468	prolyl endopeptidase	2265	463903	1	1	2	1	1
VPA0471	multidrug efflux membrane fusion protein	3141	468733	1	1	2	2	2
VPA0476	hypothetical protein	1068	475338	1	1	2	3	2
VPA0480	cation efflux system transmembrane protein	3141	480478	1	1	2	2	3
VPA0482	outer membrane cation efflux protein	1380	485440	1	1	2	2	2
VPA0486	hypothetical protein	948	492086	1	1	1	2	1
VPA0490	hypothetical protein	948	495719	1	1	1	2	1
VPA0491	methyl-accepting chemotaxis protein	1632	496960	1	1	1	2	3
VPA0496	heavy metal membrane efflux protein	1056	502620	1	1	2	3	1
VPA0499	hypothetical protein	141	506360	1	1	2	1	1
VPA0501	mannitol-specific PTS system enzyme II component	1428	507237	1	1	1	2	2
VPA0510	hypothetical protein	438	515727	1	1	1	2	2
VPA0512	hypothetical protein	1365	518528	1	1	2	1	1
VPA0518	GGDEF family protein	1821	523838	1	1	2	3	3
VPA0524	glutaredoxin-like protein	615	529006	1	1	1	2	1
VPA0525	DME family transporter	891	529665	1	1	2	2	1
VPA0526	OmpU	972	530997	1	1	1	2	1
VPA0528	hypothetical protein	615	533833	1	1	2	1	1
VPA0530	AzlC family protein	711	534755	1	1	1	2	1
VPA0531	AraC family transcriptional regulator	837	535545	1	1	2	2	2
VPA0541	hypothetical protein	342	544166	1	1	1	2	1
VPA0543	cytochrome c oxidase assembly protein	1020	545730	1	1	1	2	1
VPA0551	hypothetical protein	546	550856	1	1	2	1	3
VPA0553	hypothetical protein	294	552069	1	1	2	2	2
VPA0562	chemotaxis transducer	2043	561036	1	1	2	1	1
VPA0569	hypothetical protein	903	568291	1	1	2	1	1
VPA0572	cation efflux system component	897	571441	1	1	2	1	1
VPA0573	LysR family transcriptional regulator	879	572513	1	1	1	2	1
VPA0574	methyltransferase	588	573605	1	1	1	2	1
VPA0575	acetoacetyl-CoA synthetase	1971	574250	1	1	2	1	3
VPA0579	alkaline phosphatase	1740	577731	1	1	2	1	2
VPA0584	hypothetical protein	411	582464	1	1	2	1	1
VPA0585	tryptophan synthase subunit beta	1224	583108	1	1	1	1	2
VPA0587	pyrrolidone-carboxylate peptidase	639	585302	1	1	2	2	2
VPA0591	hypothetical protein	3021	589003	1	1	2	1	1
VPA0597	hypothetical protein	174	599034	1	1	2	1	1
VPA0602	transcriptional activator NahR	975	604007	1	1	2	1	1
VPA0603	NodN-like protein	681	605426	1	1	1	1	2
VPA0609	hypothetical protein	1602	612869	1	2	3	4	1
VPA0611	acetate kinase	1194	614768	1	1	2	1	1
VPA0615	hydroxymethylglutaryl-CoA lyase	903	619330	1	1	2	1	1
VPA0620	acyl-CoA thiolase	1227	624632	1	1	1	2	1
VPA0621	methylmalonate-semialdehyde dehydrogenase	1494	625888	1	1	2	3	4
VPA0625	3-hydroxyisobutyrate dehydrogenase	903	630555	1	1	2	1	1
VPA0627	cytochrome o ubiquinol oxidase subunit II	882	632931	1	1	1	2	1
VPA0631	protoheme IX farnesyltransferase	867	636765	1	1	2	1	1
VPA0632	hypothetical protein	525	638086	1	1	2	1	1
VPA0634	NADH-dependent flavin oxidoreductase	1104	639189	1	1	1	1	2
VPA0635	oxidoreductase, oxygen dependent, FAD-dependent protein	1386	640793	1	1	1	2	1
VPA0640	protocatechuate 3,4-dioxygenase beta chain protein	573	645613	1	1	2	1	1
VPA0643	electron transfer flavoprotein-ubiquinone oxidoreductase	1662	647878	1	1	2	2	2
VPA0646	pyruvate dehydrogenase E1 component subunit beta	984	650925	1	1	1	2	2
VPA0651	ferredoxin	141	656937	1	1	1	1	2
VPA0655	hypothetical protein	1044	657915	1	1	2	1	1
VPA0658	iron(III) ABC transporter permease	936	660973	1	2	1	1	1
VPA0660	iron(III) ABC transporter ATP-binding protein	756	662854	1	1	1	2	1
VPA0664	Fe-regulated protein B	2007	665354	1	1	1	2	2
VPA0670	hypothetical protein	225	687637	1	1	2	1	1
VPA0675	sensor protein TorS	2967	694458	1	1	2	1	3
VPA0677	fatty acid cis/trans isomerase	2316	697703	1	1	2	1	3
VPA0680	arylsulfatase	1548	702649	1	1	1	2	1
VPA0681	hypothetical protein	2316	704356	1	1	2	1	1
VPA0683	arylsulfatase protein	1527	707657	1	1	1	2	1
VPA0684	arylsulfatase regulator	1302	709298	1	1	2	2	2
VPA0685	MoxR-like protein	984	710685	1	1	2	1	1
VPA0689	hypothetical protein	1731	714278	1	1	1	1	2
VPA0698	arylsulfatase regulator	1323	722457	1	1	1	2	2
VPA0699	hypothetical protein	1128	723789	1	1	2	3	2
VPA0704	hypothetical protein	1854	728937	1	1	1	1	2
VPA0713	hypothetical protein	747	741193	1	2	1	1	1
VPA0718	hypothetical protein	444	750211	1	1	1	2	1
VPA0720	hypothetical protein	753	751162	1	1	2	1	2
VPA0723	hypothetical protein	1200	753713	1	1	2	3	1
VPA0725	TadB protein	870	756216	1	1	1	1	2
VPA0726	TadC protein	867	757085	1	1	2	1	1
VPA0727	nonspecific tight adherence protein TadD	1089	757951	1	1	2	2	1
VPA0735	hypothetical protein	1452	765164	1	1	2	2	2
VPA0739	GGDEF domain-containing protein	1371	772439	1	1	2	1	1
VPA0757	hypothetical protein	885	787957	1	1	2	1	3
VPA0758	MutT family pyrophosphohydrolase	459	789046	1	2	1	1	1
VPA0761	aldehyde dehydrogenase	1413	790711	1	1	2	1	1
VPA0763	sensor kinase CitA	1575	793868	1	1	1	2	1
VPA0765	glutamate synthetase	1542	796831	1	1	1	1	2
VPA0768	catalase/peroxidase	2175	798566	1	1	1	2	1
VPA0772	hypothetical protein	276	803997	1	1	1	2	2
VPA0773	N-ethylmaleimide reductase	1101	804393	1	1	2	1	1
VPA0778	Mg transporter MgtE	1353	808075	1	2	3	1	1
VPA0788	outer membrane phospholipase A	939	815391	1	1	2	1	1
VPA0797	hypothetical protein	261	824843	1	1	2	1	1
VPA0798	hypothetical protein	495	825327	1	1	1	2	2
VPA0799	hypothetical protein	666	826042	1	2	1	1	1
VPA0801	glycine dehydrogenase	2865	828140	1	1	2	1	2
VPA0803	serine hydroxymethyltransferase	1296	831565	1	1	1	2	3
VPA0807	multidrug resistance protein	1086	836187	1	1	1	2	3
VPA0812	1-phosphofructokinase	975	844098	1	1	2	3	1
VPA0813	bifunctional PTS system fructose-specific transporter subunit IIA/HPr protein	1131	845084	1	1	2	1	3
VPA0817	hypothetical protein	540	848747	1	1	1	2	1
VPA0819	amino acid ABC transporter permease	921	850324	1	1	1	2	2
VPA0820	amino acid ABC transporter substrate-binding protein	822	851326	1	1	1	1	2
VPA0826	phosphoglycerate transport regulatory protein PgtB	2376	858443	1	1	2	1	1
VPA0832	chitodextrinase	3165	865637	1	1	1	2	3
VPA0836	CreA protein	474	873903	1	1	2	1	1
VPA0848	hypothetical protein	243	884183	1	1	2	1	2
VPA0851	formate transporter 1	1452	885825	1	1	1	2	1
VPA0855	5'-nucleotidase	1743	891297	1	1	1	2	2
VPA0856	transmembrane transport protein	957	893624	1	1	2	2	3
VPA0869	GGDEF family protein	1911	909571	1	2	1	3	3
VPA0870	trans-2-enoyl-CoA reductase	1200	911670	1	1	2	1	3
VPA0875	carboxylase	936	918501	1	2	3	3	4
VPA0877	LamB/YcsF family protein	756	920116	1	1	2	1	1
VPA0878	hypothetical protein	1959	921191	1	1	2	1	1
VPA0882	heme transport protein HutA	2082	924558	1	1	2	1	3
VPA0891	hypothetical protein	1050	934275	1	1	2	3	1
VPA0895	hypothetical protein	717	937565	1	1	2	3	4
VPA0898	hypothetical protein	387	938773	1	1	2	3	4
VPA0900	hypothetical protein	312	939489	1	1	2	1	3
VPA0902	hypothetical protein	105	940750	1	1	1	2	1
VPA0905	hypothetical protein	312	942584	1	1	2	3	4
VPA0906	hypothetical protein	129	942999	1	1	2	1	2
VPA0917	hypothetical protein	1122	949538	1	1	2	1	2
[truncated: 1,537 more rows]
